# Supplementary material for: Using both qualitative and quantitative data in parameter identification for systems biology models
Source: Nat Commun. 2018 Sep 25;9:3901. doi: 10.1038/s41467-018-06439-z (PMC6156341; doi:10.1038/s41467-018-06439-z)
Supplement: Supplementary file 4 — Supplementary Software 1 [file 41467_2018_6439_MOESM4_ESM.zip]

Archive with 90 entries (82 files):
- Raf.xml
- RAFmodel.py
- Yeast.xml
- YeastPython/
- YeastPython/yeast_model.py
- YeastPython/setup.integrate_caller.py
- YeastPython/pset.py
- YeastPython/integrate_py.cpp
- YeastPython/integrate_caller.pyx
- YeastPython/data.py
- YeastPython/constraint.py
- YeastPython/algorithms.py
- YeastPython/Readme.txt
- YeastPython/results/
- YeastPython/results/final_fit
- YeastPython/dat/
- YeastPython/dat/tyson13-skeleton.con
- YeastPython/dat/BEST_FIT.txt
- YeastPython/dat/Oguz_OPTIMAL.txt
- YeastPython/dat/TL_set.txt
- YeastPython/dat/alpha.exp
- YeastPython/dat/cdc15.exp
- YeastPython/dat/cdc28.exp
- YeastPython/dat/tyson13-PW2.con
- YeastPython/dat/ratio_only.exp
- YeastPython/results/profiles_final/
- YeastPython/results/profiles_final/ESP1T/
- YeastPython/results/profiles_final/ESP1T/profile_qual_ESP1T_45
- YeastPython/results/profiles_final/ESP1T/profile_qual_ESP1T_46
- YeastPython/results/profiles_final/ESP1T/profile_spell_ESP1T_45
- YeastPython/results/profiles_final/ESP1T/profile_spell_ESP1T_46
- YeastPython/results/profiles_final/ESP1T/profile_spellnqual_ESP1T_45
- YeastPython/results/profiles_final/ESP1T/profile_spellnqual_ESP1T_46
- YeastPython/results/profiles_final/ESP1T/profile_spell_ESP1T_42
- YeastPython/results/profiles_final/ESP1T/profile_spellnqual_ESP1T_42
- YeastPython/results/profiles_final/ESP1T/profile_spell_ESP1T_43
- YeastPython/results/profiles_final/ESP1T/profile_spellnqual_ESP1T_43
- YeastPython/results/profiles_final/ESP1T/profile_qual_ESP1T_43
- YeastPython/results/profiles_final/ESP1T/profile_spell_ESP1T_44
- YeastPython/results/profiles_final/ESP1T/profile_spellnqual_ESP1T_44
- YeastPython/results/profiles_final/ESP1T/profile_qual_ESP1T_44
- YeastPython/results/profiles_final/ESP1T/profile_qual_ESP1T_42
- YeastPython/results/profiles_final/ki_m1/
- YeastPython/results/profiles_final/ki_m1/profile_qual_ki_m1_45
- YeastPython/results/profiles_final/ki_m1/profile_spell_ki_m1_42
- YeastPython/results/profiles_final/ki_m1/profile_spellnqual_ki_m1_44
- YeastPython/results/profiles_final/ki_m1/profile_spellnqual_ki_m1_43
- YeastPython/results/profiles_final/ki_m1/profile_qual_ki_m1_43
- YeastPython/results/profiles_final/ki_m1/profile_spell_ki_m1_44
- YeastPython/results/profiles_final/ki_m1/profile_qual_ki_m1_44
- YeastPython/results/profiles_final/ki_m1/profile_spell_ki_m1_46
- YeastPython/results/profiles_final/ki_m1/profile_spellnqual_ki_m1_42
- YeastPython/results/profiles_final/ki_m1/profile_qual_ki_m1_42
- YeastPython/results/profiles_final/ki_m1/profile_spell_ki_m1_43
- YeastPython/results/profiles_final/ki_m1/profile_qual_ki_m1_46
- YeastPython/results/profiles_final/ki_m1/profile_spell_ki_m1_45
- YeastPython/results/profiles_final/ki_m1/profile_spellnqual_ki_m1_45
- YeastPython/results/profiles_final/ki_m1/profile_spellnqual_ki_m1_46
- YeastPython/results/profiles_final/ks_spn/
- YeastPython/results/profiles_final/ks_spn/profile_qual_ks_spn_45
- YeastPython/results/profiles_final/ks_spn/profile_qual_ks_spn_46
- YeastPython/results/profiles_final/ks_spn/profile_spell_ks_spn_45
- YeastPython/results/profiles_final/ks_spn/profile_spell_ks_spn_46
- YeastPython/results/profiles_final/ks_spn/profile_spellnqual_ks_spn_45
- YeastPython/results/profiles_final/ks_spn/profile_spellnqual_ks_spn_46
- YeastPython/results/profiles_final/ks_spn/profile_qual_ks_spn_43
- YeastPython/results/profiles_final/ks_spn/profile_qual_ks_spn_42
- YeastPython/results/profiles_final/ks_spn/profile_qual_ks_spn_44
- YeastPython/results/profiles_final/ks_spn/profile_spellnqual_ks_spn_43
- YeastPython/results/profiles_final/ks_spn/profile_spellnqual_ks_spn_42
- YeastPython/results/profiles_final/ks_spn/profile_spellnqual_ks_spn_44
- YeastPython/results/profiles_final/ks_spn/profile_spell_ks_spn_42
- YeastPython/results/profiles_final/ks_spn/profile_spell_ks_spn_43
- YeastPython/results/profiles_final/ks_spn/profile_spell_ks_spn_44
- YeastPython/results/profiles_final/kdp_i5/
- YeastPython/results/profiles_final/kdp_i5/profile_qual_kdp_i5_45
- YeastPython/results/profiles_final/kdp_i5/profile_qual_kdp_i5_46
- YeastPython/results/profiles_final/kdp_i5/profile_spell_kdp_i5_45
- YeastPython/results/profiles_final/kdp_i5/profile_spellnqual_kdp_i5_45
- YeastPython/results/profiles_final/kdp_i5/profile_spellnqual_kdp_i5_46
- YeastPython/results/profiles_final/kdp_i5/profile_spellnqual_kdp_i5_44
- YeastPython/results/profiles_final/kdp_i5/profile_spellnqual_kdp_i5_43
- YeastPython/results/profiles_final/kdp_i5/profile_spell_kdp_i5_46
- YeastPython/results/profiles_final/kdp_i5/profile_spellnqual_kdp_i5_42
- YeastPython/results/profiles_final/kdp_i5/profile_qual_kdp_i5_42
- YeastPython/results/profiles_final/kdp_i5/profile_spell_kdp_i5_42
- YeastPython/results/profiles_final/kdp_i5/profile_qual_kdp_i5_44
- YeastPython/results/profiles_final/kdp_i5/profile_spell_kdp_i5_43
- YeastPython/results/profiles_final/kdp_i5/profile_qual_kdp_i5_43
- YeastPython/results/profiles_final/kdp_i5/profile_spell_kdp_i5_44
