# Supplementary material for: Using both qualitative and quantitative data in parameter identification for systems biology models
Source: Nat Commun. 2018 Sep 25;9:3901. doi: 10.1038/s41467-018-06439-z (PMC6156341; doi:10.1038/s41467-018-06439-z)
Supplement: Supplementary file 4 — Supplementary Software 1 [file 41467_2018_6439_MOESM4_ESM.zip › Yeast.xml]

<?xml version="1.0" encoding="UTF-8"?>
<!-- Created by COPASI version 4.22 (Build 170) on 2018-02-20 12:06 with libSBML version 5.15.3. -->
<sbml xmlns="http://www.sbml.org/sbml/level2/version4" level="2" version="4">
  <model metaid="COPASI0" id="Yeast_Cell_Cycle" name="Yeast Cell Cycle">
    <notes>
      <body xmlns="http://www.w3.org/1999/xhtml">
        <pre>Model of the yeast cell cycle originally described in Oguz et al (2013) &quot;Optimization and model reduction in the high dimensional parameter space of a budding yeast cell cycle model&quot; BMC Syst. Biol.
Adapted to SBML format and used as an example problem in Mitra et al (2018) &quot;Using both qualitative and quantitative data to imporve parameter identification for systems biology models&quot;.</pre>
      </body>
    </notes>
    <annotation>
      <COPASI xmlns="http://www.copasi.org/static/sbml">
        <rdf:RDF xmlns:dcterms="http://purl.org/dc/terms/" xmlns:rdf="http://www.w3.org/1999/02/22-rdf-syntax-ns#" xmlns:vCard="http://www.w3.org/2001/vcard-rdf/3.0#">
          <rdf:Description rdf:about="#COPASI0">
            <dcterms:created>
              <rdf:Description>
                <dcterms:W3CDTF>2018-01-06T09:04:54Z</dcterms:W3CDTF>
              </rdf:Description>
            </dcterms:created>
            <dcterms:creator>
              <rdf:Description>
                <vCard:N>
                  <rdf:Description>
                    <vCard:Family>Mitra</vCard:Family>
                    <vCard:Given>Eshan</vCard:Given>
                  </rdf:Description>
                </vCard:N>
                <vCard:ORG>
                  <rdf:Description>
                    <vCard:Orgname>Los Alamos National Lab</vCard:Orgname>
                  </rdf:Description>
                </vCard:ORG>
              </rdf:Description>
            </dcterms:creator>
          </rdf:Description>
        </rdf:RDF>
      </COPASI>
      <rdf:RDF xmlns:rdf="http://www.w3.org/1999/02/22-rdf-syntax-ns#" xmlns:dc="http://purl.org/dc/elements/1.1/" xmlns:dcterms="http://purl.org/dc/terms/" xmlns:vCard="http://www.w3.org/2001/vcard-rdf/3.0#" xmlns:bqbiol="http://biomodels.net/biology-qualifiers/" xmlns:bqmodel="http://biomodels.net/model-qualifiers/">
        <rdf:Description rdf:about="#COPASI0">
          <dc:creator>
            <rdf:Bag>
              <rdf:li rdf:parseType="Resource">
                <vCard:N rdf:parseType="Resource">
                  <vCard:Family>Mitra</vCard:Family>
                  <vCard:Given>Eshan</vCard:Given>
                </vCard:N>
                <vCard:ORG rdf:parseType="Resource">
                  <vCard:Orgname>Los Alamos National Lab</vCard:Orgname>
                </vCard:ORG>
              </rdf:li>
            </rdf:Bag>
          </dc:creator>
          <dcterms:created rdf:parseType="Resource">
            <dcterms:W3CDTF>2018-01-06T09:04:54Z</dcterms:W3CDTF>
          </dcterms:created>
          <dcterms:modified rdf:parseType="Resource">
            <dcterms:W3CDTF>2018-01-06T09:04:54Z</dcterms:W3CDTF>
          </dcterms:modified>
        </rdf:Description>
      </rdf:RDF>
    </annotation>
    <listOfFunctionDefinitions>
      <functionDefinition id="Constant_flux__irreversible" name="Constant flux (irreversible)">
        <math xmlns="http://www.w3.org/1998/Math/MathML">
          <lambda>
            <bvar>
              <ci> v </ci>
            </bvar>
            <ci> v </ci>
          </lambda>
        </math>
      </functionDefinition>
      <functionDefinition metaid="COPASI116" id="Rate_Law_for_Growth" name="Rate Law for Growth">
        <annotation>
          <COPASI xmlns="http://www.copasi.org/static/sbml">
            <rdf:RDF xmlns:dcterms="http://purl.org/dc/terms/" xmlns:rdf="http://www.w3.org/1999/02/22-rdf-syntax-ns#">
              <rdf:Description rdf:about="#COPASI116">
                <dcterms:created>
                  <rdf:Description>
                    <dcterms:W3CDTF>2018-01-06T09:17:32Z</dcterms:W3CDTF>
                  </rdf:Description>
                </dcterms:created>
              </rdf:Description>
            </rdf:RDF>
          </COPASI>
        </annotation>
        <math xmlns="http://www.w3.org/1998/Math/MathML">
          <lambda>
            <bvar>
              <ci> mu </ci>
            </bvar>
            <bvar>
              <ci> V </ci>
            </bvar>
            <apply>
              <times/>
              <ci> mu </ci>
              <ci> V </ci>
            </apply>
          </lambda>
        </math>
      </functionDefinition>
      <functionDefinition metaid="COPASI117" id="Rate_Law_for_Cln3_Synth" name="Rate Law for Cln3 Synth">
        <annotation>
          <COPASI xmlns="http://www.copasi.org/static/sbml">
            <rdf:RDF xmlns:dcterms="http://purl.org/dc/terms/" xmlns:rdf="http://www.w3.org/1999/02/22-rdf-syntax-ns#">
              <rdf:Description rdf:about="#COPASI117">
                <dcterms:created>
                  <rdf:Description>
                    <dcterms:W3CDTF>2018-01-06T10:02:06Z</dcterms:W3CDTF>
                  </rdf:Description>
                </dcterms:created>
              </rdf:Description>
            </rdf:RDF>
          </COPASI>
        </annotation>
        <math xmlns="http://www.w3.org/1998/Math/MathML">
          <lambda>
            <bvar>
              <ci> ks_n3 </ci>
            </bvar>
            <bvar>
              <ci> Dn3 </ci>
            </bvar>
            <bvar>
              <ci> V </ci>
            </bvar>
            <bvar>
              <ci> Jn3 </ci>
            </bvar>
            <apply>
              <divide/>
              <apply>
                <times/>
                <ci> ks_n3 </ci>
                <ci> Dn3 </ci>
                <ci> V </ci>
              </apply>
              <apply>
                <plus/>
                <ci> Jn3 </ci>
                <apply>
                  <times/>
                  <ci> Dn3 </ci>
                  <ci> V </ci>
                </apply>
              </apply>
            </apply>
          </lambda>
        </math>
      </functionDefinition>
      <functionDefinition metaid="COPASI118" id="Rate_Law_for_Bck2_Synth" name="Rate Law for Bck2 Synth">
        <annotation>
          <COPASI xmlns="http://www.copasi.org/static/sbml">
            <rdf:RDF xmlns:dcterms="http://purl.org/dc/terms/" xmlns:rdf="http://www.w3.org/1999/02/22-rdf-syntax-ns#">
              <rdf:Description rdf:about="#COPASI118">
                <dcterms:created>
                  <rdf:Description>
                    <dcterms:W3CDTF>2018-01-06T11:00:29Z</dcterms:W3CDTF>
                  </rdf:Description>
                </dcterms:created>
              </rdf:Description>
            </rdf:RDF>
          </COPASI>
        </annotation>
        <math xmlns="http://www.w3.org/1998/Math/MathML">
          <lambda>
            <bvar>
              <ci> ks_k2 </ci>
            </bvar>
            <bvar>
              <ci> V </ci>
            </bvar>
            <apply>
              <times/>
              <ci> V </ci>
              <ci> ks_k2 </ci>
            </apply>
          </lambda>
        </math>
      </functionDefinition>
      <functionDefinition metaid="COPASI119" id="Heav" name="Heav">
        <annotation>
          <COPASI xmlns="http://www.copasi.org/static/sbml">
            <rdf:RDF xmlns:dcterms="http://purl.org/dc/terms/" xmlns:rdf="http://www.w3.org/1999/02/22-rdf-syntax-ns#">
              <rdf:Description rdf:about="#COPASI119">
                <dcterms:created>
                  <rdf:Description>
                    <dcterms:W3CDTF>2018-01-06T12:04:05Z</dcterms:W3CDTF>
                  </rdf:Description>
                </dcterms:created>
              </rdf:Description>
            </rdf:RDF>
          </COPASI>
        </annotation>
        <math xmlns="http://www.w3.org/1998/Math/MathML">
          <lambda>
            <bvar>
              <ci> x </ci>
            </bvar>
            <piecewise>
              <piece>
                <cn> 0 </cn>
                <apply>
                  <lt/>
                  <ci> x </ci>
                  <cn> 0 </cn>
                </apply>
              </piece>
              <otherwise>
                <cn> 1 </cn>
              </otherwise>
            </piecewise>
          </lambda>
        </math>
      </functionDefinition>
      <functionDefinition metaid="COPASI120" id="Sigmoid" name="Sigmoid">
        <annotation>
          <COPASI xmlns="http://www.copasi.org/static/sbml">
            <rdf:RDF xmlns:dcterms="http://purl.org/dc/terms/" xmlns:rdf="http://www.w3.org/1999/02/22-rdf-syntax-ns#">
              <rdf:Description rdf:about="#COPASI120">
                <dcterms:created>
                  <rdf:Description>
                    <dcterms:W3CDTF>2018-01-06T12:05:38Z</dcterms:W3CDTF>
                  </rdf:Description>
                </dcterms:created>
              </rdf:Description>
            </rdf:RDF>
          </COPASI>
        </annotation>
        <math xmlns="http://www.w3.org/1998/Math/MathML">
          <lambda>
            <bvar>
              <ci> total </ci>
            </bvar>
            <bvar>
              <ci> sigma </ci>
            </bvar>
            <bvar>
              <ci> wfunction </ci>
            </bvar>
            <apply>
              <divide/>
              <ci> total </ci>
              <apply>
                <plus/>
                <cn> 1 </cn>
                <apply>
                  <power/>
                  <apply>
                    <exp/>
                    <apply>
                      <minus/>
                      <ci> sigma </ci>
                    </apply>
                  </apply>
                  <ci> wfunction </ci>
                </apply>
              </apply>
            </apply>
          </lambda>
        </math>
      </functionDefinition>
      <functionDefinition metaid="COPASI121" id="Rate_Law_for_WHI5deP_Synth" name="Rate Law for WHI5deP Synth">
        <annotation>
          <COPASI xmlns="http://www.copasi.org/static/sbml">
            <rdf:RDF xmlns:dcterms="http://purl.org/dc/terms/" xmlns:rdf="http://www.w3.org/1999/02/22-rdf-syntax-ns#">
              <rdf:Description rdf:about="#COPASI121">
                <dcterms:created>
                  <rdf:Description>
                    <dcterms:W3CDTF>2018-01-06T13:19:15Z</dcterms:W3CDTF>
                  </rdf:Description>
                </dcterms:created>
              </rdf:Description>
            </rdf:RDF>
          </COPASI>
        </annotation>
        <math xmlns="http://www.w3.org/1998/Math/MathML">
          <lambda>
            <bvar>
              <ci> gamma </ci>
            </bvar>
            <bvar>
              <ci> WHI5T </ci>
            </bvar>
            <bvar>
              <ci> sig </ci>
            </bvar>
            <bvar>
              <ci> kdp_i5 </ci>
            </bvar>
            <bvar>
              <ci> kdp_i5_14 </ci>
            </bvar>
            <bvar>
              <ci> CDC14 </ci>
            </bvar>
            <bvar>
              <ci> kp_i5 </ci>
            </bvar>
            <bvar>
              <ci> kp_i5_n3 </ci>
            </bvar>
            <bvar>
              <ci> CLN3 </ci>
            </bvar>
            <bvar>
              <ci> kp_i5_k2 </ci>
            </bvar>
            <bvar>
              <ci> BCK2 </ci>
            </bvar>
            <bvar>
              <ci> kp_i5_n2 </ci>
            </bvar>
            <bvar>
              <ci> CLN2 </ci>
            </bvar>
            <bvar>
              <ci> kp_i5_b5 </ci>
            </bvar>
            <bvar>
              <ci> CLB5 </ci>
            </bvar>
            <bvar>
              <ci> WHI5deP </ci>
            </bvar>
            <apply>
              <times/>
              <ci> gamma </ci>
              <apply>
                <minus/>
                <apply>
                  <ci> Sigmoid </ci>
                  <ci> WHI5T </ci>
                  <ci> sig </ci>
                  <apply>
                    <minus/>
                    <apply>
                      <minus/>
                      <apply>
                        <minus/>
                        <apply>
                          <minus/>
                          <apply>
                            <minus/>
                            <apply>
                              <plus/>
                              <ci> kdp_i5 </ci>
                              <apply>
                                <times/>
                                <ci> kdp_i5_14 </ci>
                                <ci> CDC14 </ci>
                              </apply>
                            </apply>
                            <ci> kp_i5 </ci>
                          </apply>
                          <apply>
                            <times/>
                            <ci> kp_i5_n3 </ci>
                            <ci> CLN3 </ci>
                          </apply>
                        </apply>
                        <apply>
                          <times/>
                          <ci> kp_i5_k2 </ci>
                          <ci> BCK2 </ci>
                        </apply>
                      </apply>
                      <apply>
                        <times/>
                        <ci> kp_i5_n2 </ci>
                        <ci> CLN2 </ci>
                      </apply>
                    </apply>
                    <apply>
                      <times/>
                      <ci> kp_i5_b5 </ci>
                      <ci> CLB5 </ci>
                    </apply>
                  </apply>
                </apply>
                <ci> WHI5deP </ci>
              </apply>
            </apply>
          </lambda>
        </math>
      </functionDefinition>
      <functionDefinition metaid="COPASI122" id="Rate_Law_for_SBFdeP_Synth" name="Rate Law for SBFdeP Synth">
        <annotation>
          <COPASI xmlns="http://www.copasi.org/static/sbml">
            <rdf:RDF xmlns:dcterms="http://purl.org/dc/terms/" xmlns:rdf="http://www.w3.org/1999/02/22-rdf-syntax-ns#">
              <rdf:Description rdf:about="#COPASI122">
                <dcterms:created>
                  <rdf:Description>
                    <dcterms:W3CDTF>2018-01-06T13:24:31Z</dcterms:W3CDTF>
                  </rdf:Description>
                </dcterms:created>
              </rdf:Description>
            </rdf:RDF>
          </COPASI>
        </annotation>
        <math xmlns="http://www.w3.org/1998/Math/MathML">
          <lambda>
            <bvar>
              <ci> gamma </ci>
            </bvar>
            <bvar>
              <ci> SBFT </ci>
            </bvar>
            <bvar>
              <ci> sig </ci>
            </bvar>
            <bvar>
              <ci> kdp_bf </ci>
            </bvar>
            <bvar>
              <ci> kp_bf_b2 </ci>
            </bvar>
            <bvar>
              <ci> CLB2 </ci>
            </bvar>
            <bvar>
              <ci> SBFdeP </ci>
            </bvar>
            <apply>
              <times/>
              <ci> gamma </ci>
              <apply>
                <minus/>
                <apply>
                  <ci> Sigmoid </ci>
                  <ci> SBFT </ci>
                  <ci> sig </ci>
                  <apply>
                    <minus/>
                    <ci> kdp_bf </ci>
                    <apply>
                      <times/>
                      <ci> kp_bf_b2 </ci>
                      <ci> CLB2 </ci>
                    </apply>
                  </apply>
                </apply>
                <ci> SBFdeP </ci>
              </apply>
            </apply>
          </lambda>
        </math>
      </functionDefinition>
      <functionDefinition metaid="COPASI123" id="Rate_Law_for_Cln2_Synth" name="Rate Law for Cln2 Synth">
        <annotation>
          <COPASI xmlns="http://www.copasi.org/static/sbml">
            <rdf:RDF xmlns:dcterms="http://purl.org/dc/terms/" xmlns:rdf="http://www.w3.org/1999/02/22-rdf-syntax-ns#">
              <rdf:Description rdf:about="#COPASI123">
                <dcterms:created>
                  <rdf:Description>
                    <dcterms:W3CDTF>2018-01-06T13:31:51Z</dcterms:W3CDTF>
                  </rdf:Description>
                </dcterms:created>
              </rdf:Description>
            </rdf:RDF>
          </COPASI>
        </annotation>
        <math xmlns="http://www.w3.org/1998/Math/MathML">
          <lambda>
            <bvar>
              <ci> ks_n2 </ci>
            </bvar>
            <bvar>
              <ci> ks_n2_bf </ci>
            </bvar>
            <bvar>
              <ci> SBF </ci>
            </bvar>
            <apply>
              <plus/>
              <ci> ks_n2 </ci>
              <apply>
                <times/>
                <ci> ks_n2_bf </ci>
                <ci> SBF </ci>
              </apply>
            </apply>
          </lambda>
        </math>
      </functionDefinition>
      <functionDefinition metaid="COPASI124" id="Rate_Law_for_CKIT_Synth" name="Rate Law for CKIT Synth">
        <annotation>
          <COPASI xmlns="http://www.copasi.org/static/sbml">
            <rdf:RDF xmlns:dcterms="http://purl.org/dc/terms/" xmlns:rdf="http://www.w3.org/1999/02/22-rdf-syntax-ns#">
              <rdf:Description rdf:about="#COPASI124">
                <dcterms:created>
                  <rdf:Description>
                    <dcterms:W3CDTF>2018-01-06T13:41:23Z</dcterms:W3CDTF>
                  </rdf:Description>
                </dcterms:created>
              </rdf:Description>
            </rdf:RDF>
          </COPASI>
        </annotation>
        <math xmlns="http://www.w3.org/1998/Math/MathML">
          <lambda>
            <bvar>
              <ci> ks_ki </ci>
            </bvar>
            <bvar>
              <ci> ks_ki_swi5 </ci>
            </bvar>
            <bvar>
              <ci> SWI5A </ci>
            </bvar>
            <apply>
              <plus/>
              <ci> ks_ki </ci>
              <apply>
                <times/>
                <ci> ks_ki_swi5 </ci>
                <ci> SWI5A </ci>
              </apply>
            </apply>
          </lambda>
        </math>
      </functionDefinition>
      <functionDefinition metaid="COPASI125" id="Rate_Law_for_CKIT_Degr" name="Rate Law for CKIT Degr">
        <annotation>
          <COPASI xmlns="http://www.copasi.org/static/sbml">
            <rdf:RDF xmlns:dcterms="http://purl.org/dc/terms/" xmlns:rdf="http://www.w3.org/1999/02/22-rdf-syntax-ns#">
              <rdf:Description rdf:about="#COPASI125">
                <dcterms:created>
                  <rdf:Description>
                    <dcterms:W3CDTF>2018-01-06T13:42:25Z</dcterms:W3CDTF>
                  </rdf:Description>
                </dcterms:created>
              </rdf:Description>
            </rdf:RDF>
          </COPASI>
        </annotation>
        <math xmlns="http://www.w3.org/1998/Math/MathML">
          <lambda>
            <bvar>
              <ci> kd_ki </ci>
            </bvar>
            <bvar>
              <ci> CKIT </ci>
            </bvar>
            <bvar>
              <ci> CKIP </ci>
            </bvar>
            <bvar>
              <ci> kd_kip </ci>
            </bvar>
            <apply>
              <plus/>
              <apply>
                <times/>
                <ci> kd_ki </ci>
                <apply>
                  <minus/>
                  <ci> CKIT </ci>
                  <ci> CKIP </ci>
                </apply>
              </apply>
              <apply>
                <times/>
                <ci> kd_kip </ci>
                <ci> CKIP </ci>
              </apply>
            </apply>
          </lambda>
        </math>
      </functionDefinition>
      <functionDefinition metaid="COPASI126" id="Rate_Law_for_CKIP_Synth" name="Rate Law for CKIP Synth">
        <annotation>
          <COPASI xmlns="http://www.copasi.org/static/sbml">
            <rdf:RDF xmlns:dcterms="http://purl.org/dc/terms/" xmlns:rdf="http://www.w3.org/1999/02/22-rdf-syntax-ns#">
              <rdf:Description rdf:about="#COPASI126">
                <dcterms:created>
                  <rdf:Description>
                    <dcterms:W3CDTF>2018-01-06T13:45:05Z</dcterms:W3CDTF>
                  </rdf:Description>
                </dcterms:created>
              </rdf:Description>
            </rdf:RDF>
          </COPASI>
        </annotation>
        <math xmlns="http://www.w3.org/1998/Math/MathML">
          <lambda>
            <bvar>
              <ci> gammaki </ci>
            </bvar>
            <bvar>
              <ci> CKIT </ci>
            </bvar>
            <bvar>
              <ci> sig </ci>
            </bvar>
            <bvar>
              <ci> kp_ki_e </ci>
            </bvar>
            <bvar>
              <ci> e_ki_n3 </ci>
            </bvar>
            <bvar>
              <ci> CLN3 </ci>
            </bvar>
            <bvar>
              <ci> e_ki_k2 </ci>
            </bvar>
            <bvar>
              <ci> BCK2 </ci>
            </bvar>
            <bvar>
              <ci> e_ki_n2 </ci>
            </bvar>
            <bvar>
              <ci> CLN2 </ci>
            </bvar>
            <bvar>
              <ci> e_ki_b5 </ci>
            </bvar>
            <bvar>
              <ci> CLB5 </ci>
            </bvar>
            <bvar>
              <ci> e_ki_b2 </ci>
            </bvar>
            <bvar>
              <ci> CLB2 </ci>
            </bvar>
            <bvar>
              <ci> kdp_ki </ci>
            </bvar>
            <bvar>
              <ci> kdp_ki_14 </ci>
            </bvar>
            <bvar>
              <ci> CDC14 </ci>
            </bvar>
            <bvar>
              <ci> CKIP </ci>
            </bvar>
            <bvar>
              <ci> kd_kip </ci>
            </bvar>
            <apply>
              <minus/>
              <apply>
                <times/>
                <ci> gammaki </ci>
                <apply>
                  <minus/>
                  <apply>
                    <ci> Sigmoid </ci>
                    <ci> CKIT </ci>
                    <ci> sig </ci>
                    <apply>
                      <minus/>
                      <apply>
                        <minus/>
                        <apply>
                          <times/>
                          <ci> kp_ki_e </ci>
                          <apply>
                            <plus/>
                            <apply>
                              <times/>
                              <ci> e_ki_n3 </ci>
                              <ci> CLN3 </ci>
                            </apply>
                            <apply>
                              <times/>
                              <ci> e_ki_k2 </ci>
                              <ci> BCK2 </ci>
                            </apply>
                            <apply>
                              <times/>
                              <ci> e_ki_n2 </ci>
                              <ci> CLN2 </ci>
                            </apply>
                            <apply>
                              <times/>
                              <ci> e_ki_b5 </ci>
                              <ci> CLB5 </ci>
                            </apply>
                            <apply>
                              <times/>
                              <ci> e_ki_b2 </ci>
                              <ci> CLB2 </ci>
                            </apply>
                          </apply>
                        </apply>
                        <ci> kdp_ki </ci>
                      </apply>
                      <apply>
                        <times/>
                        <ci> kdp_ki_14 </ci>
                        <ci> CDC14 </ci>
                      </apply>
                    </apply>
                  </apply>
                  <ci> CKIP </ci>
                </apply>
              </apply>
              <apply>
                <times/>
                <ci> kd_kip </ci>
                <ci> CKIP </ci>
              </apply>
            </apply>
          </lambda>
        </math>
      </functionDefinition>
      <functionDefinition metaid="COPASI127" id="Rate_Law_for_Clb5T_Degr" name="Rate Law for Clb5T Degr">
        <annotation>
          <COPASI xmlns="http://www.copasi.org/static/sbml">
            <rdf:RDF xmlns:dcterms="http://purl.org/dc/terms/" xmlns:rdf="http://www.w3.org/1999/02/22-rdf-syntax-ns#">
              <rdf:Description rdf:about="#COPASI127">
                <dcterms:created>
                  <rdf:Description>
                    <dcterms:W3CDTF>2018-01-06T13:52:15Z</dcterms:W3CDTF>
                  </rdf:Description>
                </dcterms:created>
              </rdf:Description>
            </rdf:RDF>
          </COPASI>
        </annotation>
        <math xmlns="http://www.w3.org/1998/Math/MathML">
          <lambda>
            <bvar>
              <ci> kd_b5 </ci>
            </bvar>
            <bvar>
              <ci> kd_b5_20 </ci>
            </bvar>
            <bvar>
              <ci> CDC20A_APCP </ci>
            </bvar>
            <bvar>
              <ci> kd_b5_20_i </ci>
            </bvar>
            <bvar>
              <ci> CDC20A_APC </ci>
            </bvar>
            <bvar>
              <ci> CLB5T </ci>
            </bvar>
            <apply>
              <times/>
              <apply>
                <plus/>
                <ci> kd_b5 </ci>
                <apply>
                  <times/>
                  <ci> kd_b5_20 </ci>
                  <ci> CDC20A_APCP </ci>
                </apply>
                <apply>
                  <times/>
                  <ci> kd_b5_20_i </ci>
                  <ci> CDC20A_APC </ci>
                </apply>
              </apply>
              <ci> CLB5T </ci>
            </apply>
          </lambda>
        </math>
      </functionDefinition>
      <functionDefinition metaid="COPASI128" id="Rate_Law_for_Clb5T_Synth" name="Rate Law for Clb5T Synth">
        <annotation>
          <COPASI xmlns="http://www.copasi.org/static/sbml">
            <rdf:RDF xmlns:dcterms="http://purl.org/dc/terms/" xmlns:rdf="http://www.w3.org/1999/02/22-rdf-syntax-ns#">
              <rdf:Description rdf:about="#COPASI128">
                <dcterms:created>
                  <rdf:Description>
                    <dcterms:W3CDTF>2018-01-06T13:51:00Z</dcterms:W3CDTF>
                  </rdf:Description>
                </dcterms:created>
              </rdf:Description>
            </rdf:RDF>
          </COPASI>
        </annotation>
        <math xmlns="http://www.w3.org/1998/Math/MathML">
          <lambda>
            <bvar>
              <ci> ks_b5 </ci>
            </bvar>
            <bvar>
              <ci> ks_b5_bf </ci>
            </bvar>
            <bvar>
              <ci> SBF </ci>
            </bvar>
            <apply>
              <plus/>
              <ci> ks_b5 </ci>
              <apply>
                <times/>
                <ci> ks_b5_bf </ci>
                <ci> SBF </ci>
              </apply>
            </apply>
          </lambda>
        </math>
      </functionDefinition>
      <functionDefinition metaid="COPASI129" id="Rate_Law_for_Clb2T_Synth" name="Rate Law for Clb2T Synth">
        <annotation>
          <COPASI xmlns="http://www.copasi.org/static/sbml">
            <rdf:RDF xmlns:dcterms="http://purl.org/dc/terms/" xmlns:rdf="http://www.w3.org/1999/02/22-rdf-syntax-ns#">
              <rdf:Description rdf:about="#COPASI129">
                <dcterms:created>
                  <rdf:Description>
                    <dcterms:W3CDTF>2018-01-06T14:00:38Z</dcterms:W3CDTF>
                  </rdf:Description>
                </dcterms:created>
              </rdf:Description>
            </rdf:RDF>
          </COPASI>
        </annotation>
        <math xmlns="http://www.w3.org/1998/Math/MathML">
          <lambda>
            <bvar>
              <ci> ks_b2 </ci>
            </bvar>
            <bvar>
              <ci> ks_b2_m1 </ci>
            </bvar>
            <bvar>
              <ci> MCM1 </ci>
            </bvar>
            <bvar>
              <ci> V </ci>
            </bvar>
            <apply>
              <times/>
              <apply>
                <plus/>
                <ci> ks_b2 </ci>
                <apply>
                  <times/>
                  <ci> ks_b2_m1 </ci>
                  <ci> MCM1 </ci>
                </apply>
              </apply>
              <ci> V </ci>
            </apply>
          </lambda>
        </math>
      </functionDefinition>
      <functionDefinition metaid="COPASI130" id="Rate_Law_for_Clb2T_Degr" name="Rate Law for Clb2T Degr">
        <annotation>
          <COPASI xmlns="http://www.copasi.org/static/sbml">
            <rdf:RDF xmlns:dcterms="http://purl.org/dc/terms/" xmlns:rdf="http://www.w3.org/1999/02/22-rdf-syntax-ns#">
              <rdf:Description rdf:about="#COPASI130">
                <dcterms:created>
                  <rdf:Description>
                    <dcterms:W3CDTF>2018-01-06T14:01:39Z</dcterms:W3CDTF>
                  </rdf:Description>
                </dcterms:created>
              </rdf:Description>
            </rdf:RDF>
          </COPASI>
        </annotation>
        <math xmlns="http://www.w3.org/1998/Math/MathML">
          <lambda>
            <bvar>
              <ci> kd_b2 </ci>
            </bvar>
            <bvar>
              <ci> kd_b2_20 </ci>
            </bvar>
            <bvar>
              <ci> CDC20A_APCP </ci>
            </bvar>
            <bvar>
              <ci> kd_b2_20_i </ci>
            </bvar>
            <bvar>
              <ci> CDC20A_APC </ci>
            </bvar>
            <bvar>
              <ci> kd_b2_h1 </ci>
            </bvar>
            <bvar>
              <ci> CDH1A </ci>
            </bvar>
            <bvar>
              <ci> CLB2T </ci>
            </bvar>
            <apply>
              <times/>
              <apply>
                <plus/>
                <ci> kd_b2 </ci>
                <apply>
                  <times/>
                  <ci> kd_b2_20 </ci>
                  <ci> CDC20A_APCP </ci>
                </apply>
                <apply>
                  <times/>
                  <ci> kd_b2_20_i </ci>
                  <ci> CDC20A_APC </ci>
                </apply>
                <apply>
                  <times/>
                  <ci> kd_b2_h1 </ci>
                  <ci> CDH1A </ci>
                </apply>
              </apply>
              <ci> CLB2T </ci>
            </apply>
          </lambda>
        </math>
      </functionDefinition>
      <functionDefinition metaid="COPASI131" id="Rate_Law_for_BUD_Synth" name="Rate Law for BUD Synth">
        <annotation>
          <COPASI xmlns="http://www.copasi.org/static/sbml">
            <rdf:RDF xmlns:dcterms="http://purl.org/dc/terms/" xmlns:rdf="http://www.w3.org/1999/02/22-rdf-syntax-ns#">
              <rdf:Description rdf:about="#COPASI131">
                <dcterms:created>
                  <rdf:Description>
                    <dcterms:W3CDTF>2018-01-06T14:05:28Z</dcterms:W3CDTF>
                  </rdf:Description>
                </dcterms:created>
              </rdf:Description>
            </rdf:RDF>
          </COPASI>
        </annotation>
        <math xmlns="http://www.w3.org/1998/Math/MathML">
          <lambda>
            <bvar>
              <ci> ks_bud_e </ci>
            </bvar>
            <bvar>
              <ci> e_bud_n3 </ci>
            </bvar>
            <bvar>
              <ci> CLN3 </ci>
            </bvar>
            <bvar>
              <ci> e_bud_n2 </ci>
            </bvar>
            <bvar>
              <ci> CLN2 </ci>
            </bvar>
            <bvar>
              <ci> e_bud_b5 </ci>
            </bvar>
            <bvar>
              <ci> CLB5 </ci>
            </bvar>
            <bvar>
              <ci> e_bud_b2 </ci>
            </bvar>
            <bvar>
              <ci> CLB2 </ci>
            </bvar>
            <apply>
              <times/>
              <ci> ks_bud_e </ci>
              <apply>
                <plus/>
                <apply>
                  <times/>
                  <ci> e_bud_n3 </ci>
                  <ci> CLN3 </ci>
                </apply>
                <apply>
                  <times/>
                  <ci> e_bud_n2 </ci>
                  <ci> CLN2 </ci>
                </apply>
                <apply>
                  <times/>
                  <ci> e_bud_b5 </ci>
                  <ci> CLB5 </ci>
                </apply>
                <apply>
                  <times/>
                  <ci> e_bud_b2 </ci>
                  <ci> CLB2 </ci>
                </apply>
              </apply>
            </apply>
          </lambda>
        </math>
      </functionDefinition>
      <functionDefinition metaid="COPASI132" id="Rate_Law_for_ORI_Synth" name="Rate Law for ORI Synth">
        <annotation>
          <COPASI xmlns="http://www.copasi.org/static/sbml">
            <rdf:RDF xmlns:dcterms="http://purl.org/dc/terms/" xmlns:rdf="http://www.w3.org/1999/02/22-rdf-syntax-ns#">
              <rdf:Description rdf:about="#COPASI132">
                <dcterms:created>
                  <rdf:Description>
                    <dcterms:W3CDTF>2018-01-06T14:08:51Z</dcterms:W3CDTF>
                  </rdf:Description>
                </dcterms:created>
              </rdf:Description>
            </rdf:RDF>
          </COPASI>
        </annotation>
        <math xmlns="http://www.w3.org/1998/Math/MathML">
          <lambda>
            <bvar>
              <ci> ks_ori_e </ci>
            </bvar>
            <bvar>
              <ci> e_ori_b5 </ci>
            </bvar>
            <bvar>
              <ci> CLB5 </ci>
            </bvar>
            <bvar>
              <ci> e_ori_b2 </ci>
            </bvar>
            <bvar>
              <ci> CLB2 </ci>
            </bvar>
            <apply>
              <times/>
              <ci> ks_ori_e </ci>
              <apply>
                <plus/>
                <apply>
                  <times/>
                  <ci> e_ori_b5 </ci>
                  <ci> CLB5 </ci>
                </apply>
                <apply>
                  <times/>
                  <ci> e_ori_b2 </ci>
                  <ci> CLB2 </ci>
                </apply>
              </apply>
            </apply>
          </lambda>
        </math>
      </functionDefinition>
      <functionDefinition metaid="COPASI133" id="Rate_Law_for_SPN_Synth" name="Rate Law for SPN Synth">
        <annotation>
          <COPASI xmlns="http://www.copasi.org/static/sbml">
            <rdf:RDF xmlns:dcterms="http://purl.org/dc/terms/" xmlns:rdf="http://www.w3.org/1999/02/22-rdf-syntax-ns#">
              <rdf:Description rdf:about="#COPASI133">
                <dcterms:created>
                  <rdf:Description>
                    <dcterms:W3CDTF>2018-01-06T14:10:05Z</dcterms:W3CDTF>
                  </rdf:Description>
                </dcterms:created>
              </rdf:Description>
            </rdf:RDF>
          </COPASI>
        </annotation>
        <math xmlns="http://www.w3.org/1998/Math/MathML">
          <lambda>
            <bvar>
              <ci> ks_spn </ci>
            </bvar>
            <bvar>
              <ci> CLB2 </ci>
            </bvar>
            <bvar>
              <ci> Jspn </ci>
            </bvar>
            <apply>
              <times/>
              <ci> ks_spn </ci>
              <apply>
                <ci> Heav </ci>
                <apply>
                  <minus/>
                  <ci> CLB2 </ci>
                  <ci> Jspn </ci>
                </apply>
              </apply>
            </apply>
          </lambda>
        </math>
      </functionDefinition>
      <functionDefinition metaid="COPASI134" id="Rate_Law_for_SWI5T_Synth" name="Rate Law for SWI5T Synth">
        <annotation>
          <COPASI xmlns="http://www.copasi.org/static/sbml">
            <rdf:RDF xmlns:dcterms="http://purl.org/dc/terms/" xmlns:rdf="http://www.w3.org/1999/02/22-rdf-syntax-ns#">
              <rdf:Description rdf:about="#COPASI134">
                <dcterms:created>
                  <rdf:Description>
                    <dcterms:W3CDTF>2018-01-06T14:11:55Z</dcterms:W3CDTF>
                  </rdf:Description>
                </dcterms:created>
              </rdf:Description>
            </rdf:RDF>
          </COPASI>
        </annotation>
        <math xmlns="http://www.w3.org/1998/Math/MathML">
          <lambda>
            <bvar>
              <ci> ks_swi5 </ci>
            </bvar>
            <bvar>
              <ci> ks_swi5_m1 </ci>
            </bvar>
            <bvar>
              <ci> MCM1 </ci>
            </bvar>
            <apply>
              <plus/>
              <ci> ks_swi5 </ci>
              <apply>
                <times/>
                <ci> ks_swi5_m1 </ci>
                <ci> MCM1 </ci>
              </apply>
            </apply>
          </lambda>
        </math>
      </functionDefinition>
      <functionDefinition metaid="COPASI135" id="Rate_Law_for_CDC20T_Synth" name="Rate Law for CDC20T Synth">
        <annotation>
          <COPASI xmlns="http://www.copasi.org/static/sbml">
            <rdf:RDF xmlns:dcterms="http://purl.org/dc/terms/" xmlns:rdf="http://www.w3.org/1999/02/22-rdf-syntax-ns#">
              <rdf:Description rdf:about="#COPASI135">
                <dcterms:created>
                  <rdf:Description>
                    <dcterms:W3CDTF>2018-01-06T14:13:58Z</dcterms:W3CDTF>
                  </rdf:Description>
                </dcterms:created>
              </rdf:Description>
            </rdf:RDF>
          </COPASI>
        </annotation>
        <math xmlns="http://www.w3.org/1998/Math/MathML">
          <lambda>
            <bvar>
              <ci> ks_20 </ci>
            </bvar>
            <bvar>
              <ci> ks_20_m1 </ci>
            </bvar>
            <bvar>
              <ci> MCM1 </ci>
            </bvar>
            <apply>
              <plus/>
              <ci> ks_20 </ci>
              <apply>
                <times/>
                <ci> ks_20_m1 </ci>
                <ci> MCM1 </ci>
              </apply>
            </apply>
          </lambda>
        </math>
      </functionDefinition>
      <functionDefinition metaid="COPASI136" id="Rate_Law_for_CDH1A_Synth" name="Rate Law for CDH1A Synth">
        <annotation>
          <COPASI xmlns="http://www.copasi.org/static/sbml">
            <rdf:RDF xmlns:dcterms="http://purl.org/dc/terms/" xmlns:rdf="http://www.w3.org/1999/02/22-rdf-syntax-ns#">
              <rdf:Description rdf:about="#COPASI136">
                <dcterms:created>
                  <rdf:Description>
                    <dcterms:W3CDTF>2018-01-06T14:22:49Z</dcterms:W3CDTF>
                  </rdf:Description>
                </dcterms:created>
              </rdf:Description>
            </rdf:RDF>
          </COPASI>
        </annotation>
        <math xmlns="http://www.w3.org/1998/Math/MathML">
          <lambda>
            <bvar>
              <ci> gamma </ci>
            </bvar>
            <bvar>
              <ci> CDH1T </ci>
            </bvar>
            <bvar>
              <ci> sig </ci>
            </bvar>
            <bvar>
              <ci> ka_h1 </ci>
            </bvar>
            <bvar>
              <ci> ka_h1_14 </ci>
            </bvar>
            <bvar>
              <ci> CDC14 </ci>
            </bvar>
            <bvar>
              <ci> ki_h1 </ci>
            </bvar>
            <bvar>
              <ci> ki_h1_e </ci>
            </bvar>
            <bvar>
              <ci> e_h1_n3 </ci>
            </bvar>
            <bvar>
              <ci> CLN3 </ci>
            </bvar>
            <bvar>
              <ci> e_h1_n2 </ci>
            </bvar>
            <bvar>
              <ci> CLN2 </ci>
            </bvar>
            <bvar>
              <ci> e_h1_b5 </ci>
            </bvar>
            <bvar>
              <ci> CLB5 </ci>
            </bvar>
            <bvar>
              <ci> e_h1_b2 </ci>
            </bvar>
            <bvar>
              <ci> CLB2 </ci>
            </bvar>
            <bvar>
              <ci> CDH1A </ci>
            </bvar>
            <apply>
              <times/>
              <ci> gamma </ci>
              <apply>
                <minus/>
                <apply>
                  <ci> Sigmoid </ci>
                  <ci> CDH1T </ci>
                  <ci> sig </ci>
                  <apply>
                    <minus/>
                    <apply>
                      <minus/>
                      <apply>
                        <plus/>
                        <ci> ka_h1 </ci>
                        <apply>
                          <times/>
                          <ci> ka_h1_14 </ci>
                          <ci> CDC14 </ci>
                        </apply>
                      </apply>
                      <ci> ki_h1 </ci>
                    </apply>
                    <apply>
                      <times/>
                      <ci> ki_h1_e </ci>
                      <apply>
                        <plus/>
                        <apply>
                          <times/>
                          <ci> e_h1_n3 </ci>
                          <ci> CLN3 </ci>
                        </apply>
                        <apply>
                          <times/>
                          <ci> e_h1_n2 </ci>
                          <ci> CLN2 </ci>
                        </apply>
                        <apply>
                          <times/>
                          <ci> e_h1_b5 </ci>
                          <ci> CLB5 </ci>
                        </apply>
                        <apply>
                          <times/>
                          <ci> e_h1_b2 </ci>
                          <ci> CLB2 </ci>
                        </apply>
                      </apply>
                    </apply>
                  </apply>
                </apply>
                <ci> CDH1A </ci>
              </apply>
            </apply>
          </lambda>
        </math>
      </functionDefinition>
      <functionDefinition metaid="COPASI137" id="Rate_Law_for_NET1deP_Synth" name="Rate Law for NET1deP Synth">
        <annotation>
          <COPASI xmlns="http://www.copasi.org/static/sbml">
            <rdf:RDF xmlns:dcterms="http://purl.org/dc/terms/" xmlns:rdf="http://www.w3.org/1999/02/22-rdf-syntax-ns#">
              <rdf:Description rdf:about="#COPASI137">
                <dcterms:created>
                  <rdf:Description>
                    <dcterms:W3CDTF>2018-01-06T14:26:55Z</dcterms:W3CDTF>
                  </rdf:Description>
                </dcterms:created>
              </rdf:Description>
            </rdf:RDF>
          </COPASI>
        </annotation>
        <math xmlns="http://www.w3.org/1998/Math/MathML">
          <lambda>
            <bvar>
              <ci> gamma </ci>
            </bvar>
            <bvar>
              <ci> NET1T </ci>
            </bvar>
            <bvar>
              <ci> signet </ci>
            </bvar>
            <bvar>
              <ci> kdp_net </ci>
            </bvar>
            <bvar>
              <ci> kdp_net_14 </ci>
            </bvar>
            <bvar>
              <ci> CDC14 </ci>
            </bvar>
            <bvar>
              <ci> kdp_net_px </ci>
            </bvar>
            <bvar>
              <ci> PPX </ci>
            </bvar>
            <bvar>
              <ci> kp_net </ci>
            </bvar>
            <bvar>
              <ci> kp_net_b2 </ci>
            </bvar>
            <bvar>
              <ci> CLB2 </ci>
            </bvar>
            <bvar>
              <ci> kp_net_en </ci>
            </bvar>
            <bvar>
              <ci> MEN </ci>
            </bvar>
            <bvar>
              <ci> kp_net_15 </ci>
            </bvar>
            <bvar>
              <ci> CDC15 </ci>
            </bvar>
            <bvar>
              <ci> NET1deP </ci>
            </bvar>
            <apply>
              <times/>
              <ci> gamma </ci>
              <apply>
                <minus/>
                <apply>
                  <ci> Sigmoid </ci>
                  <ci> NET1T </ci>
                  <ci> signet </ci>
                  <apply>
                    <minus/>
                    <apply>
                      <minus/>
                      <apply>
                        <minus/>
                        <apply>
                          <minus/>
                          <apply>
                            <plus/>
                            <ci> kdp_net </ci>
                            <apply>
                              <times/>
                              <ci> kdp_net_14 </ci>
                              <ci> CDC14 </ci>
                            </apply>
                            <apply>
                              <times/>
                              <ci> kdp_net_px </ci>
                              <ci> PPX </ci>
                            </apply>
                          </apply>
                          <ci> kp_net </ci>
                        </apply>
                        <apply>
                          <times/>
                          <ci> kp_net_b2 </ci>
                          <ci> CLB2 </ci>
                        </apply>
                      </apply>
                      <apply>
                        <times/>
                        <ci> kp_net_en </ci>
                        <ci> MEN </ci>
                      </apply>
                    </apply>
                    <apply>
                      <times/>
                      <ci> kp_net_15 </ci>
                      <ci> CDC15 </ci>
                    </apply>
                  </apply>
                </apply>
                <ci> NET1deP </ci>
              </apply>
            </apply>
          </lambda>
        </math>
      </functionDefinition>
      <functionDefinition metaid="COPASI138" id="Rate_Law_for_PPX_Synth" name="Rate Law for PPX Synth">
        <annotation>
          <COPASI xmlns="http://www.copasi.org/static/sbml">
            <rdf:RDF xmlns:dcterms="http://purl.org/dc/terms/" xmlns:rdf="http://www.w3.org/1999/02/22-rdf-syntax-ns#">
              <rdf:Description rdf:about="#COPASI138">
                <dcterms:created>
                  <rdf:Description>
                    <dcterms:W3CDTF>2018-01-06T14:29:23Z</dcterms:W3CDTF>
                  </rdf:Description>
                </dcterms:created>
              </rdf:Description>
            </rdf:RDF>
          </COPASI>
        </annotation>
        <math xmlns="http://www.w3.org/1998/Math/MathML">
          <lambda>
            <bvar>
              <ci> gamma </ci>
            </bvar>
            <bvar>
              <ci> PPXT </ci>
            </bvar>
            <bvar>
              <ci> sig </ci>
            </bvar>
            <bvar>
              <ci> ka_px </ci>
            </bvar>
            <bvar>
              <ci> ki_px </ci>
            </bvar>
            <bvar>
              <ci> ki_px_p1 </ci>
            </bvar>
            <bvar>
              <ci> ESP1 </ci>
            </bvar>
            <bvar>
              <ci> PPX </ci>
            </bvar>
            <apply>
              <times/>
              <ci> gamma </ci>
              <apply>
                <minus/>
                <apply>
                  <ci> Sigmoid </ci>
                  <ci> PPXT </ci>
                  <ci> sig </ci>
                  <apply>
                    <minus/>
                    <apply>
                      <minus/>
                      <ci> ka_px </ci>
                      <ci> ki_px </ci>
                    </apply>
                    <apply>
                      <times/>
                      <ci> ki_px_p1 </ci>
                      <ci> ESP1 </ci>
                    </apply>
                  </apply>
                </apply>
                <ci> PPX </ci>
              </apply>
            </apply>
          </lambda>
        </math>
      </functionDefinition>
      <functionDefinition metaid="COPASI139" id="Rate_Law_for_PDS1T_Degr" name="Rate Law for PDS1T Degr">
        <annotation>
          <COPASI xmlns="http://www.copasi.org/static/sbml">
            <rdf:RDF xmlns:dcterms="http://purl.org/dc/terms/" xmlns:rdf="http://www.w3.org/1999/02/22-rdf-syntax-ns#">
              <rdf:Description rdf:about="#COPASI139">
                <dcterms:created>
                  <rdf:Description>
                    <dcterms:W3CDTF>2018-01-06T14:31:08Z</dcterms:W3CDTF>
                  </rdf:Description>
                </dcterms:created>
              </rdf:Description>
            </rdf:RDF>
          </COPASI>
        </annotation>
        <math xmlns="http://www.w3.org/1998/Math/MathML">
          <lambda>
            <bvar>
              <ci> kd_pds </ci>
            </bvar>
            <bvar>
              <ci> kd_pds_20 </ci>
            </bvar>
            <bvar>
              <ci> CDC20A_APCP </ci>
            </bvar>
            <bvar>
              <ci> kd_pds_20_i </ci>
            </bvar>
            <bvar>
              <ci> CDC20A_APC </ci>
            </bvar>
            <bvar>
              <ci> PDS1T </ci>
            </bvar>
            <apply>
              <times/>
              <apply>
                <plus/>
                <ci> kd_pds </ci>
                <apply>
                  <times/>
                  <ci> kd_pds_20 </ci>
                  <ci> CDC20A_APCP </ci>
                </apply>
                <apply>
                  <times/>
                  <ci> kd_pds_20_i </ci>
                  <ci> CDC20A_APC </ci>
                </apply>
              </apply>
              <ci> PDS1T </ci>
            </apply>
          </lambda>
        </math>
      </functionDefinition>
      <functionDefinition metaid="COPASI140" id="Rate_Law_for_CDC15_Synth" name="Rate Law for CDC15 Synth">
        <annotation>
          <COPASI xmlns="http://www.copasi.org/static/sbml">
            <rdf:RDF xmlns:dcterms="http://purl.org/dc/terms/" xmlns:rdf="http://www.w3.org/1999/02/22-rdf-syntax-ns#">
              <rdf:Description rdf:about="#COPASI140">
                <dcterms:created>
                  <rdf:Description>
                    <dcterms:W3CDTF>2018-01-06T14:33:15Z</dcterms:W3CDTF>
                  </rdf:Description>
                </dcterms:created>
              </rdf:Description>
            </rdf:RDF>
          </COPASI>
        </annotation>
        <math xmlns="http://www.w3.org/1998/Math/MathML">
          <lambda>
            <bvar>
              <ci> gamma </ci>
            </bvar>
            <bvar>
              <ci> CDC15T </ci>
            </bvar>
            <bvar>
              <ci> sig </ci>
            </bvar>
            <bvar>
              <ci> ka_15 </ci>
            </bvar>
            <bvar>
              <ci> ka_15_14 </ci>
            </bvar>
            <bvar>
              <ci> CDC14 </ci>
            </bvar>
            <bvar>
              <ci> ki_15 </ci>
            </bvar>
            <bvar>
              <ci> ki_15_b2 </ci>
            </bvar>
            <bvar>
              <ci> CLB2 </ci>
            </bvar>
            <bvar>
              <ci> CDC15 </ci>
            </bvar>
            <apply>
              <times/>
              <ci> gamma </ci>
              <apply>
                <minus/>
                <apply>
                  <ci> Sigmoid </ci>
                  <ci> CDC15T </ci>
                  <ci> sig </ci>
                  <apply>
                    <minus/>
                    <apply>
                      <minus/>
                      <apply>
                        <plus/>
                        <ci> ka_15 </ci>
                        <apply>
                          <times/>
                          <ci> ka_15_14 </ci>
                          <ci> CDC14 </ci>
                        </apply>
                      </apply>
                      <ci> ki_15 </ci>
                    </apply>
                    <apply>
                      <times/>
                      <ci> ki_15_b2 </ci>
                      <ci> CLB2 </ci>
                    </apply>
                  </apply>
                </apply>
                <ci> CDC15 </ci>
              </apply>
            </apply>
          </lambda>
        </math>
      </functionDefinition>
      <functionDefinition metaid="COPASI141" id="Rate_Law_for_TEM1_Synth" name="Rate Law for TEM1 Synth">
        <annotation>
          <COPASI xmlns="http://www.copasi.org/static/sbml">
            <rdf:RDF xmlns:dcterms="http://purl.org/dc/terms/" xmlns:rdf="http://www.w3.org/1999/02/22-rdf-syntax-ns#">
              <rdf:Description rdf:about="#COPASI141">
                <dcterms:created>
                  <rdf:Description>
                    <dcterms:W3CDTF>2018-01-06T14:35:35Z</dcterms:W3CDTF>
                  </rdf:Description>
                </dcterms:created>
              </rdf:Description>
            </rdf:RDF>
          </COPASI>
        </annotation>
        <math xmlns="http://www.w3.org/1998/Math/MathML">
          <lambda>
            <bvar>
              <ci> gammatem </ci>
            </bvar>
            <bvar>
              <ci> TEM1T </ci>
            </bvar>
            <bvar>
              <ci> sig </ci>
            </bvar>
            <bvar>
              <ci> ka_tem </ci>
            </bvar>
            <bvar>
              <ci> ka_tem_lo </ci>
            </bvar>
            <bvar>
              <ci> POLOA </ci>
            </bvar>
            <bvar>
              <ci> ka_tem_p1 </ci>
            </bvar>
            <bvar>
              <ci> ESP1 </ci>
            </bvar>
            <bvar>
              <ci> ki_tem </ci>
            </bvar>
            <bvar>
              <ci> ki_tem_px </ci>
            </bvar>
            <bvar>
              <ci> PPX </ci>
            </bvar>
            <bvar>
              <ci> TEM1 </ci>
            </bvar>
            <apply>
              <times/>
              <ci> gammatem </ci>
              <apply>
                <minus/>
                <apply>
                  <ci> Sigmoid </ci>
                  <ci> TEM1T </ci>
                  <ci> sig </ci>
                  <apply>
                    <minus/>
                    <apply>
                      <minus/>
                      <apply>
                        <plus/>
                        <ci> ka_tem </ci>
                        <apply>
                          <times/>
                          <ci> ka_tem_lo </ci>
                          <ci> POLOA </ci>
                        </apply>
                        <apply>
                          <times/>
                          <ci> ka_tem_p1 </ci>
                          <ci> ESP1 </ci>
                        </apply>
                      </apply>
                      <ci> ki_tem </ci>
                    </apply>
                    <apply>
                      <times/>
                      <ci> ki_tem_px </ci>
                      <ci> PPX </ci>
                    </apply>
                  </apply>
                </apply>
                <ci> TEM1 </ci>
              </apply>
            </apply>
          </lambda>
        </math>
      </functionDefinition>
      <functionDefinition metaid="COPASI142" id="Rate_Law_for_POLOT_Synth" name="Rate Law for POLOT Synth">
        <annotation>
          <COPASI xmlns="http://www.copasi.org/static/sbml">
            <rdf:RDF xmlns:dcterms="http://purl.org/dc/terms/" xmlns:rdf="http://www.w3.org/1999/02/22-rdf-syntax-ns#">
              <rdf:Description rdf:about="#COPASI142">
                <dcterms:created>
                  <rdf:Description>
                    <dcterms:W3CDTF>2018-01-06T14:38:10Z</dcterms:W3CDTF>
                  </rdf:Description>
                </dcterms:created>
              </rdf:Description>
            </rdf:RDF>
          </COPASI>
        </annotation>
        <math xmlns="http://www.w3.org/1998/Math/MathML">
          <lambda>
            <bvar>
              <ci> ks_lo </ci>
            </bvar>
            <bvar>
              <ci> ks_lo_m1 </ci>
            </bvar>
            <bvar>
              <ci> MCM1 </ci>
            </bvar>
            <apply>
              <plus/>
              <ci> ks_lo </ci>
              <apply>
                <times/>
                <ci> ks_lo_m1 </ci>
                <ci> MCM1 </ci>
              </apply>
            </apply>
          </lambda>
        </math>
      </functionDefinition>
      <functionDefinition metaid="COPASI143" id="Rate_Law_for_POLOT_Degr" name="Rate Law for POLOT Degr">
        <annotation>
          <COPASI xmlns="http://www.copasi.org/static/sbml">
            <rdf:RDF xmlns:dcterms="http://purl.org/dc/terms/" xmlns:rdf="http://www.w3.org/1999/02/22-rdf-syntax-ns#">
              <rdf:Description rdf:about="#COPASI143">
                <dcterms:created>
                  <rdf:Description>
                    <dcterms:W3CDTF>2018-01-06T14:38:41Z</dcterms:W3CDTF>
                  </rdf:Description>
                </dcterms:created>
              </rdf:Description>
            </rdf:RDF>
          </COPASI>
        </annotation>
        <math xmlns="http://www.w3.org/1998/Math/MathML">
          <lambda>
            <bvar>
              <ci> kd_lo </ci>
            </bvar>
            <bvar>
              <ci> kd_lo_h1 </ci>
            </bvar>
            <bvar>
              <ci> CDH1A </ci>
            </bvar>
            <bvar>
              <ci> POLOT </ci>
            </bvar>
            <apply>
              <times/>
              <apply>
                <plus/>
                <ci> kd_lo </ci>
                <apply>
                  <times/>
                  <ci> kd_lo_h1 </ci>
                  <ci> CDH1A </ci>
                </apply>
              </apply>
              <ci> POLOT </ci>
            </apply>
          </lambda>
        </math>
      </functionDefinition>
      <functionDefinition metaid="COPASI144" id="Rate_Law_for_POLOA_Synth" name="Rate Law for POLOA Synth">
        <annotation>
          <COPASI xmlns="http://www.copasi.org/static/sbml">
            <rdf:RDF xmlns:dcterms="http://purl.org/dc/terms/" xmlns:rdf="http://www.w3.org/1999/02/22-rdf-syntax-ns#">
              <rdf:Description rdf:about="#COPASI144">
                <dcterms:created>
                  <rdf:Description>
                    <dcterms:W3CDTF>2018-01-06T14:39:44Z</dcterms:W3CDTF>
                  </rdf:Description>
                </dcterms:created>
              </rdf:Description>
            </rdf:RDF>
          </COPASI>
        </annotation>
        <math xmlns="http://www.w3.org/1998/Math/MathML">
          <lambda>
            <bvar>
              <ci> gamma </ci>
            </bvar>
            <bvar>
              <ci> POLOT </ci>
            </bvar>
            <bvar>
              <ci> sig </ci>
            </bvar>
            <bvar>
              <ci> ka_lo </ci>
            </bvar>
            <bvar>
              <ci> ka_lo_b2 </ci>
            </bvar>
            <bvar>
              <ci> CLB2 </ci>
            </bvar>
            <bvar>
              <ci> ki_lo </ci>
            </bvar>
            <bvar>
              <ci> POLOA </ci>
            </bvar>
            <bvar>
              <ci> kd_lo </ci>
            </bvar>
            <bvar>
              <ci> kd_lo_h1 </ci>
            </bvar>
            <bvar>
              <ci> CDH1A </ci>
            </bvar>
            <apply>
              <minus/>
              <apply>
                <times/>
                <ci> gamma </ci>
                <apply>
                  <minus/>
                  <apply>
                    <ci> Sigmoid </ci>
                    <ci> POLOT </ci>
                    <ci> sig </ci>
                    <apply>
                      <minus/>
                      <apply>
                        <plus/>
                        <ci> ka_lo </ci>
                        <apply>
                          <times/>
                          <ci> ka_lo_b2 </ci>
                          <ci> CLB2 </ci>
                        </apply>
                      </apply>
                      <ci> ki_lo </ci>
                    </apply>
                  </apply>
                  <ci> POLOA </ci>
                </apply>
              </apply>
              <apply>
                <times/>
                <apply>
                  <plus/>
                  <ci> kd_lo </ci>
                  <apply>
                    <times/>
                    <ci> kd_lo_h1 </ci>
                    <ci> CDH1A </ci>
                  </apply>
                </apply>
                <ci> POLOA </ci>
              </apply>
            </apply>
          </lambda>
        </math>
      </functionDefinition>
      <functionDefinition metaid="COPASI145" id="Rate_Law_for_CDC20A_APC_Synth" name="Rate Law for CDC20A_APC Synth">
        <annotation>
          <COPASI xmlns="http://www.copasi.org/static/sbml">
            <rdf:RDF xmlns:dcterms="http://purl.org/dc/terms/" xmlns:rdf="http://www.w3.org/1999/02/22-rdf-syntax-ns#">
              <rdf:Description rdf:about="#COPASI145">
                <dcterms:created>
                  <rdf:Description>
                    <dcterms:W3CDTF>2018-01-06T14:49:41Z</dcterms:W3CDTF>
                  </rdf:Description>
                </dcterms:created>
              </rdf:Description>
            </rdf:RDF>
          </COPASI>
        </annotation>
        <math xmlns="http://www.w3.org/1998/Math/MathML">
          <lambda>
            <bvar>
              <ci> gamma </ci>
            </bvar>
            <bvar>
              <ci> CDC20A_APC_T </ci>
            </bvar>
            <bvar>
              <ci> sig </ci>
            </bvar>
            <bvar>
              <ci> ka_20 </ci>
            </bvar>
            <bvar>
              <ci> ki_20_ori </ci>
            </bvar>
            <bvar>
              <ci> ORI </ci>
            </bvar>
            <bvar>
              <ci> SPN </ci>
            </bvar>
            <bvar>
              <ci> CDC20A_APC </ci>
            </bvar>
            <bvar>
              <ci> kd_20 </ci>
            </bvar>
            <apply>
              <minus/>
              <apply>
                <times/>
                <ci> gamma </ci>
                <apply>
                  <minus/>
                  <apply>
                    <ci> Sigmoid </ci>
                    <ci> CDC20A_APC_T </ci>
                    <ci> sig </ci>
                    <apply>
                      <minus/>
                      <ci> ka_20 </ci>
                      <apply>
                        <times/>
                        <ci> ki_20_ori </ci>
                        <apply>
                          <ci> Heav </ci>
                          <apply>
                            <minus/>
                            <ci> ORI </ci>
                            <cn> 1 </cn>
                          </apply>
                        </apply>
                        <apply>
                          <minus/>
                          <cn> 1 </cn>
                          <apply>
                            <ci> Heav </ci>
                            <apply>
                              <minus/>
                              <ci> SPN </ci>
                              <cn> 1 </cn>
                            </apply>
                          </apply>
                        </apply>
                      </apply>
                    </apply>
                  </apply>
                  <ci> CDC20A_APC </ci>
                </apply>
              </apply>
              <apply>
                <times/>
                <ci> kd_20 </ci>
                <ci> CDC20A_APC </ci>
              </apply>
            </apply>
          </lambda>
        </math>
      </functionDefinition>
      <functionDefinition metaid="COPASI146" id="Rate_Law_for_CDC20A_APCP_Synth" name="Rate Law for CDC20A_APCP Synth">
        <annotation>
          <COPASI xmlns="http://www.copasi.org/static/sbml">
            <rdf:RDF xmlns:dcterms="http://purl.org/dc/terms/" xmlns:rdf="http://www.w3.org/1999/02/22-rdf-syntax-ns#">
              <rdf:Description rdf:about="#COPASI146">
                <dcterms:created>
                  <rdf:Description>
                    <dcterms:W3CDTF>2018-01-10T08:47:55Z</dcterms:W3CDTF>
                  </rdf:Description>
                </dcterms:created>
              </rdf:Description>
            </rdf:RDF>
          </COPASI>
        </annotation>
        <math xmlns="http://www.w3.org/1998/Math/MathML">
          <lambda>
            <bvar>
              <ci> gamma </ci>
            </bvar>
            <bvar>
              <ci> CDC20A_APCP_T </ci>
            </bvar>
            <bvar>
              <ci> sig </ci>
            </bvar>
            <bvar>
              <ci> ka_20 </ci>
            </bvar>
            <bvar>
              <ci> ki_20_ori </ci>
            </bvar>
            <bvar>
              <ci> ORI </ci>
            </bvar>
            <bvar>
              <ci> SPN </ci>
            </bvar>
            <bvar>
              <ci> CDC20A_APCP </ci>
            </bvar>
            <bvar>
              <ci> kd_20 </ci>
            </bvar>
            <apply>
              <minus/>
              <apply>
                <times/>
                <ci> gamma </ci>
                <apply>
                  <minus/>
                  <apply>
                    <ci> Sigmoid </ci>
                    <ci> CDC20A_APCP_T </ci>
                    <ci> sig </ci>
                    <apply>
                      <minus/>
                      <ci> ka_20 </ci>
                      <apply>
                        <times/>
                        <ci> ki_20_ori </ci>
                        <apply>
                          <ci> Heav </ci>
                          <apply>
                            <minus/>
                            <ci> ORI </ci>
                            <cn> 1 </cn>
                          </apply>
                        </apply>
                        <apply>
                          <minus/>
                          <cn> 1 </cn>
                          <apply>
                            <ci> Heav </ci>
                            <apply>
                              <minus/>
                              <ci> SPN </ci>
                              <cn> 1 </cn>
                            </apply>
                          </apply>
                        </apply>
                      </apply>
                    </apply>
                  </apply>
                  <ci> CDC20A_APCP </ci>
                </apply>
              </apply>
              <apply>
                <times/>
                <ci> kd_20 </ci>
                <ci> CDC20A_APCP </ci>
              </apply>
            </apply>
          </lambda>
        </math>
      </functionDefinition>
      <functionDefinition metaid="COPASI147" id="Rate_Law_for_APCP_Synth" name="Rate Law for APCP Synth">
        <annotation>
          <COPASI xmlns="http://www.copasi.org/static/sbml">
            <rdf:RDF xmlns:dcterms="http://purl.org/dc/terms/" xmlns:rdf="http://www.w3.org/1999/02/22-rdf-syntax-ns#">
              <rdf:Description rdf:about="#COPASI147">
                <dcterms:created>
                  <rdf:Description>
                    <dcterms:W3CDTF>2018-01-10T08:54:20Z</dcterms:W3CDTF>
                  </rdf:Description>
                </dcterms:created>
              </rdf:Description>
            </rdf:RDF>
          </COPASI>
        </annotation>
        <math xmlns="http://www.w3.org/1998/Math/MathML">
          <lambda>
            <bvar>
              <ci> gammacp </ci>
            </bvar>
            <bvar>
              <ci> APCPT </ci>
            </bvar>
            <bvar>
              <ci> sig </ci>
            </bvar>
            <bvar>
              <ci> ka_cp_b2 </ci>
            </bvar>
            <bvar>
              <ci> CLB2 </ci>
            </bvar>
            <bvar>
              <ci> ki_cp </ci>
            </bvar>
            <bvar>
              <ci> APCP </ci>
            </bvar>
            <apply>
              <times/>
              <ci> gammacp </ci>
              <apply>
                <minus/>
                <apply>
                  <ci> Sigmoid </ci>
                  <ci> APCPT </ci>
                  <ci> sig </ci>
                  <apply>
                    <minus/>
                    <apply>
                      <times/>
                      <ci> ka_cp_b2 </ci>
                      <ci> CLB2 </ci>
                    </apply>
                    <ci> ki_cp </ci>
                  </apply>
                </apply>
                <ci> APCP </ci>
              </apply>
            </apply>
          </lambda>
        </math>
      </functionDefinition>
    </listOfFunctionDefinitions>
    <listOfUnitDefinitions>
      <unitDefinition id="time" name="time">
        <listOfUnits>
          <unit kind="second" exponent="1" scale="0" multiplier="60"/>
        </listOfUnits>
      </unitDefinition>
    </listOfUnitDefinitions>
    <listOfCompartments>
      <compartment id="cell" name="cell" spatialDimensions="3" size="1" constant="true"/>
    </listOfCompartments>
    <listOfSpecies>
      <species metaid="COPASI1" id="V" name="V" compartment="cell" initialConcentration="0.46" boundaryCondition="false" constant="false">
        <annotation>
          <COPASI xmlns="http://www.copasi.org/static/sbml">
            <rdf:RDF xmlns:dcterms="http://purl.org/dc/terms/" xmlns:rdf="http://www.w3.org/1999/02/22-rdf-syntax-ns#">
              <rdf:Description rdf:about="#COPASI1">
                <dcterms:created>
                  <rdf:Description>
                    <dcterms:W3CDTF>2018-01-06T09:10:10Z</dcterms:W3CDTF>
                  </rdf:Description>
                </dcterms:created>
              </rdf:Description>
            </rdf:RDF>
          </COPASI>
        </annotation>
      </species>
      <species metaid="COPASI2" id="BCK2" name="BCK2" compartment="cell" initialConcentration="0.0209" boundaryCondition="false" constant="false">
        <annotation>
          <COPASI xmlns="http://www.copasi.org/static/sbml">
            <rdf:RDF xmlns:dcterms="http://purl.org/dc/terms/" xmlns:rdf="http://www.w3.org/1999/02/22-rdf-syntax-ns#">
              <rdf:Description rdf:about="#COPASI2">
                <dcterms:created>
                  <rdf:Description>
                    <dcterms:W3CDTF>2018-01-06T09:13:02Z</dcterms:W3CDTF>
                  </rdf:Description>
                </dcterms:created>
              </rdf:Description>
            </rdf:RDF>
          </COPASI>
        </annotation>
      </species>
      <species metaid="COPASI3" id="CLN3" name="CLN3" compartment="cell" initialConcentration="0.725" boundaryCondition="false" constant="false">
        <annotation>
          <COPASI xmlns="http://www.copasi.org/static/sbml">
            <rdf:RDF xmlns:dcterms="http://purl.org/dc/terms/" xmlns:rdf="http://www.w3.org/1999/02/22-rdf-syntax-ns#">
              <rdf:Description rdf:about="#COPASI3">
                <dcterms:created>
                  <rdf:Description>
                    <dcterms:W3CDTF>2018-01-06T10:04:23Z</dcterms:W3CDTF>
                  </rdf:Description>
                </dcterms:created>
              </rdf:Description>
            </rdf:RDF>
          </COPASI>
        </annotation>
      </species>
      <species metaid="COPASI4" id="WHI5deP" name="WHI5deP" compartment="cell" initialConcentration="1.77" boundaryCondition="false" constant="false">
        <annotation>
          <COPASI xmlns="http://www.copasi.org/static/sbml">
            <rdf:RDF xmlns:dcterms="http://purl.org/dc/terms/" xmlns:rdf="http://www.w3.org/1999/02/22-rdf-syntax-ns#">
              <rdf:Description rdf:about="#COPASI4">
                <dcterms:created>
                  <rdf:Description>
                    <dcterms:W3CDTF>2018-01-06T10:26:53Z</dcterms:W3CDTF>
                  </rdf:Description>
                </dcterms:created>
              </rdf:Description>
            </rdf:RDF>
          </COPASI>
        </annotation>
      </species>
      <species metaid="COPASI5" id="SBFdeP" name="SBFdeP" compartment="cell" initialConcentration="0.678" boundaryCondition="false" constant="false">
        <annotation>
          <COPASI xmlns="http://www.copasi.org/static/sbml">
            <rdf:RDF xmlns:dcterms="http://purl.org/dc/terms/" xmlns:rdf="http://www.w3.org/1999/02/22-rdf-syntax-ns#">
              <rdf:Description rdf:about="#COPASI5">
                <dcterms:created>
                  <rdf:Description>
                    <dcterms:W3CDTF>2018-01-06T10:26:52Z</dcterms:W3CDTF>
                  </rdf:Description>
                </dcterms:created>
              </rdf:Description>
            </rdf:RDF>
          </COPASI>
        </annotation>
      </species>
      <species metaid="COPASI6" id="CLN2" name="CLN2" compartment="cell" initialConcentration="0.0626" boundaryCondition="false" constant="false">
        <annotation>
          <COPASI xmlns="http://www.copasi.org/static/sbml">
            <rdf:RDF xmlns:dcterms="http://purl.org/dc/terms/" xmlns:rdf="http://www.w3.org/1999/02/22-rdf-syntax-ns#">
              <rdf:Description rdf:about="#COPASI6">
                <dcterms:created>
                  <rdf:Description>
                    <dcterms:W3CDTF>2018-01-06T10:18:34Z</dcterms:W3CDTF>
                  </rdf:Description>
                </dcterms:created>
              </rdf:Description>
            </rdf:RDF>
          </COPASI>
        </annotation>
      </species>
      <species metaid="COPASI7" id="CKIT" name="CKIT" compartment="cell" initialConcentration="0.0556" boundaryCondition="false" constant="false">
        <annotation>
          <COPASI xmlns="http://www.copasi.org/static/sbml">
            <rdf:RDF xmlns:dcterms="http://purl.org/dc/terms/" xmlns:rdf="http://www.w3.org/1999/02/22-rdf-syntax-ns#">
              <rdf:Description rdf:about="#COPASI7">
                <dcterms:created>
                  <rdf:Description>
                    <dcterms:W3CDTF>2018-01-06T10:26:52Z</dcterms:W3CDTF>
                  </rdf:Description>
                </dcterms:created>
              </rdf:Description>
            </rdf:RDF>
          </COPASI>
        </annotation>
      </species>
      <species metaid="COPASI8" id="CKIP" name="CKIP" compartment="cell" initialConcentration="0.035" boundaryCondition="false" constant="false">
        <annotation>
          <COPASI xmlns="http://www.copasi.org/static/sbml">
            <rdf:RDF xmlns:dcterms="http://purl.org/dc/terms/" xmlns:rdf="http://www.w3.org/1999/02/22-rdf-syntax-ns#">
              <rdf:Description rdf:about="#COPASI8">
                <dcterms:created>
                  <rdf:Description>
                    <dcterms:W3CDTF>2018-01-06T10:26:52Z</dcterms:W3CDTF>
                  </rdf:Description>
                </dcterms:created>
              </rdf:Description>
            </rdf:RDF>
          </COPASI>
        </annotation>
      </species>
      <species metaid="COPASI9" id="CLB5T" name="CLB5T" compartment="cell" initialConcentration="0.0519" boundaryCondition="false" constant="false">
        <annotation>
          <COPASI xmlns="http://www.copasi.org/static/sbml">
            <rdf:RDF xmlns:dcterms="http://purl.org/dc/terms/" xmlns:rdf="http://www.w3.org/1999/02/22-rdf-syntax-ns#">
              <rdf:Description rdf:about="#COPASI9">
                <dcterms:created>
                  <rdf:Description>
                    <dcterms:W3CDTF>2018-01-06T10:17:21Z</dcterms:W3CDTF>
                  </rdf:Description>
                </dcterms:created>
              </rdf:Description>
            </rdf:RDF>
          </COPASI>
        </annotation>
      </species>
      <species metaid="COPASI10" id="CLB2T" name="CLB2T" compartment="cell" initialConcentration="0.0148" boundaryCondition="false" constant="false">
        <annotation>
          <COPASI xmlns="http://www.copasi.org/static/sbml">
            <rdf:RDF xmlns:dcterms="http://purl.org/dc/terms/" xmlns:rdf="http://www.w3.org/1999/02/22-rdf-syntax-ns#">
              <rdf:Description rdf:about="#COPASI10">
                <dcterms:created>
                  <rdf:Description>
                    <dcterms:W3CDTF>2018-01-06T10:26:49Z</dcterms:W3CDTF>
                  </rdf:Description>
                </dcterms:created>
              </rdf:Description>
            </rdf:RDF>
          </COPASI>
        </annotation>
      </species>
      <species metaid="COPASI11" id="BUD" name="BUD" compartment="cell" initialConcentration="0.024" boundaryCondition="false" constant="false">
        <annotation>
          <COPASI xmlns="http://www.copasi.org/static/sbml">
            <rdf:RDF xmlns:dcterms="http://purl.org/dc/terms/" xmlns:rdf="http://www.w3.org/1999/02/22-rdf-syntax-ns#">
              <rdf:Description rdf:about="#COPASI11">
                <dcterms:created>
                  <rdf:Description>
                    <dcterms:W3CDTF>2018-01-06T10:26:52Z</dcterms:W3CDTF>
                  </rdf:Description>
                </dcterms:created>
              </rdf:Description>
            </rdf:RDF>
          </COPASI>
        </annotation>
      </species>
      <species metaid="COPASI12" id="ORI" name="ORI" compartment="cell" initialConcentration="0.0657" boundaryCondition="false" constant="false">
        <annotation>
          <COPASI xmlns="http://www.copasi.org/static/sbml">
            <rdf:RDF xmlns:dcterms="http://purl.org/dc/terms/" xmlns:rdf="http://www.w3.org/1999/02/22-rdf-syntax-ns#">
              <rdf:Description rdf:about="#COPASI12">
                <dcterms:created>
                  <rdf:Description>
                    <dcterms:W3CDTF>2018-01-06T10:26:52Z</dcterms:W3CDTF>
                  </rdf:Description>
                </dcterms:created>
              </rdf:Description>
            </rdf:RDF>
          </COPASI>
        </annotation>
      </species>
      <species metaid="COPASI13" id="SPN" name="SPN" compartment="cell" initialConcentration="0.149" boundaryCondition="false" constant="false">
        <annotation>
          <COPASI xmlns="http://www.copasi.org/static/sbml">
            <rdf:RDF xmlns:dcterms="http://purl.org/dc/terms/" xmlns:rdf="http://www.w3.org/1999/02/22-rdf-syntax-ns#">
              <rdf:Description rdf:about="#COPASI13">
                <dcterms:created>
                  <rdf:Description>
                    <dcterms:W3CDTF>2018-01-06T10:26:53Z</dcterms:W3CDTF>
                  </rdf:Description>
                </dcterms:created>
              </rdf:Description>
            </rdf:RDF>
          </COPASI>
        </annotation>
      </species>
      <species metaid="COPASI14" id="SWI5T" name="SWI5T" compartment="cell" initialConcentration="0.122" boundaryCondition="false" constant="false">
        <annotation>
          <COPASI xmlns="http://www.copasi.org/static/sbml">
            <rdf:RDF xmlns:dcterms="http://purl.org/dc/terms/" xmlns:rdf="http://www.w3.org/1999/02/22-rdf-syntax-ns#">
              <rdf:Description rdf:about="#COPASI14">
                <dcterms:created>
                  <rdf:Description>
                    <dcterms:W3CDTF>2018-01-06T10:17:13Z</dcterms:W3CDTF>
                  </rdf:Description>
                </dcterms:created>
              </rdf:Description>
            </rdf:RDF>
          </COPASI>
        </annotation>
      </species>
      <species metaid="COPASI15" id="CDC20T" name="CDC20T" compartment="cell" initialConcentration="0.0803" boundaryCondition="false" constant="false">
        <annotation>
          <COPASI xmlns="http://www.copasi.org/static/sbml">
            <rdf:RDF xmlns:dcterms="http://purl.org/dc/terms/" xmlns:rdf="http://www.w3.org/1999/02/22-rdf-syntax-ns#">
              <rdf:Description rdf:about="#COPASI15">
                <dcterms:created>
                  <rdf:Description>
                    <dcterms:W3CDTF>2018-01-06T10:26:49Z</dcterms:W3CDTF>
                  </rdf:Description>
                </dcterms:created>
              </rdf:Description>
            </rdf:RDF>
          </COPASI>
        </annotation>
      </species>
      <species metaid="COPASI16" id="CDC20A" name="CDC20A_APCP" compartment="cell" initialConcentration="0.26" boundaryCondition="false" constant="false">
        <annotation>
          <COPASI xmlns="http://www.copasi.org/static/sbml">
            <rdf:RDF xmlns:dcterms="http://purl.org/dc/terms/" xmlns:rdf="http://www.w3.org/1999/02/22-rdf-syntax-ns#">
              <rdf:Description rdf:about="#COPASI16">
                <dcterms:created>
                  <rdf:Description>
                    <dcterms:W3CDTF>2018-01-06T10:26:52Z</dcterms:W3CDTF>
                  </rdf:Description>
                </dcterms:created>
              </rdf:Description>
            </rdf:RDF>
          </COPASI>
        </annotation>
      </species>
      <species metaid="COPASI17" id="APCP" name="APCP" compartment="cell" initialConcentration="1.48" boundaryCondition="false" constant="false">
        <annotation>
          <COPASI xmlns="http://www.copasi.org/static/sbml">
            <rdf:RDF xmlns:dcterms="http://purl.org/dc/terms/" xmlns:rdf="http://www.w3.org/1999/02/22-rdf-syntax-ns#">
              <rdf:Description rdf:about="#COPASI17">
                <dcterms:created>
                  <rdf:Description>
                    <dcterms:W3CDTF>2018-01-06T10:26:52Z</dcterms:W3CDTF>
                  </rdf:Description>
                </dcterms:created>
              </rdf:Description>
            </rdf:RDF>
          </COPASI>
        </annotation>
      </species>
      <species metaid="COPASI18" id="CDH1A" name="CDH1A" compartment="cell" initialConcentration="2.75" boundaryCondition="false" constant="false">
        <annotation>
          <COPASI xmlns="http://www.copasi.org/static/sbml">
            <rdf:RDF xmlns:dcterms="http://purl.org/dc/terms/" xmlns:rdf="http://www.w3.org/1999/02/22-rdf-syntax-ns#">
              <rdf:Description rdf:about="#COPASI18">
                <dcterms:created>
                  <rdf:Description>
                    <dcterms:W3CDTF>2018-01-06T10:18:34Z</dcterms:W3CDTF>
                  </rdf:Description>
                </dcterms:created>
              </rdf:Description>
            </rdf:RDF>
          </COPASI>
        </annotation>
      </species>
      <species metaid="COPASI19" id="NET1deP" name="NET1deP" compartment="cell" initialConcentration="2.47" boundaryCondition="false" constant="false">
        <annotation>
          <COPASI xmlns="http://www.copasi.org/static/sbml">
            <rdf:RDF xmlns:dcterms="http://purl.org/dc/terms/" xmlns:rdf="http://www.w3.org/1999/02/22-rdf-syntax-ns#">
              <rdf:Description rdf:about="#COPASI19">
                <dcterms:created>
                  <rdf:Description>
                    <dcterms:W3CDTF>2018-01-06T10:17:18Z</dcterms:W3CDTF>
                  </rdf:Description>
                </dcterms:created>
              </rdf:Description>
            </rdf:RDF>
          </COPASI>
        </annotation>
      </species>
      <species metaid="COPASI20" id="PPX" name="PPX" compartment="cell" initialConcentration="0.323" boundaryCondition="false" constant="false">
        <annotation>
          <COPASI xmlns="http://www.copasi.org/static/sbml">
            <rdf:RDF xmlns:dcterms="http://purl.org/dc/terms/" xmlns:rdf="http://www.w3.org/1999/02/22-rdf-syntax-ns#">
              <rdf:Description rdf:about="#COPASI20">
                <dcterms:created>
                  <rdf:Description>
                    <dcterms:W3CDTF>2018-01-06T10:26:49Z</dcterms:W3CDTF>
                  </rdf:Description>
                </dcterms:created>
              </rdf:Description>
            </rdf:RDF>
          </COPASI>
        </annotation>
      </species>
      <species metaid="COPASI21" id="PDS1T" name="PDS1T" compartment="cell" initialConcentration="0.236" boundaryCondition="false" constant="false">
        <annotation>
          <COPASI xmlns="http://www.copasi.org/static/sbml">
            <rdf:RDF xmlns:dcterms="http://purl.org/dc/terms/" xmlns:rdf="http://www.w3.org/1999/02/22-rdf-syntax-ns#">
              <rdf:Description rdf:about="#COPASI21">
                <dcterms:created>
                  <rdf:Description>
                    <dcterms:W3CDTF>2018-01-06T10:26:53Z</dcterms:W3CDTF>
                  </rdf:Description>
                </dcterms:created>
              </rdf:Description>
            </rdf:RDF>
          </COPASI>
        </annotation>
      </species>
      <species metaid="COPASI22" id="CDC15" name="CDC15" compartment="cell" initialConcentration="0.646" boundaryCondition="false" constant="false">
        <annotation>
          <COPASI xmlns="http://www.copasi.org/static/sbml">
            <rdf:RDF xmlns:dcterms="http://purl.org/dc/terms/" xmlns:rdf="http://www.w3.org/1999/02/22-rdf-syntax-ns#">
              <rdf:Description rdf:about="#COPASI22">
                <dcterms:created>
                  <rdf:Description>
                    <dcterms:W3CDTF>2018-01-06T10:17:10Z</dcterms:W3CDTF>
                  </rdf:Description>
                </dcterms:created>
              </rdf:Description>
            </rdf:RDF>
          </COPASI>
        </annotation>
      </species>
      <species metaid="COPASI23" id="TEM1" name="TEM1" compartment="cell" initialConcentration="0.0713" boundaryCondition="false" constant="false">
        <annotation>
          <COPASI xmlns="http://www.copasi.org/static/sbml">
            <rdf:RDF xmlns:dcterms="http://purl.org/dc/terms/" xmlns:rdf="http://www.w3.org/1999/02/22-rdf-syntax-ns#">
              <rdf:Description rdf:about="#COPASI23">
                <dcterms:created>
                  <rdf:Description>
                    <dcterms:W3CDTF>2018-01-06T10:26:49Z</dcterms:W3CDTF>
                  </rdf:Description>
                </dcterms:created>
              </rdf:Description>
            </rdf:RDF>
          </COPASI>
        </annotation>
      </species>
      <species metaid="COPASI24" id="POLOT" name="POLOT" compartment="cell" initialConcentration="0.0927" boundaryCondition="false" constant="false">
        <annotation>
          <COPASI xmlns="http://www.copasi.org/static/sbml">
            <rdf:RDF xmlns:dcterms="http://purl.org/dc/terms/" xmlns:rdf="http://www.w3.org/1999/02/22-rdf-syntax-ns#">
              <rdf:Description rdf:about="#COPASI24">
                <dcterms:created>
                  <rdf:Description>
                    <dcterms:W3CDTF>2018-01-06T12:35:48Z</dcterms:W3CDTF>
                  </rdf:Description>
                </dcterms:created>
              </rdf:Description>
            </rdf:RDF>
          </COPASI>
        </annotation>
      </species>
      <species id="POLOA" name="POLOA" compartment="cell" initialConcentration="0.0997" boundaryCondition="false" constant="false"/>
      <species id="CDC20A_APC" name="CDC20A_APC" compartment="cell" initialConcentration="0.0535" boundaryCondition="false" constant="false"/>
      <species metaid="COPASI25" id="FuncSafety" name="FuncSafety" compartment="cell" initialConcentration="34.4093770433912" boundaryCondition="true" constant="false">
        <annotation>
          <COPASI xmlns="http://www.copasi.org/static/sbml">
            <rdf:RDF xmlns:dcterms="http://purl.org/dc/terms/" xmlns:rdf="http://www.w3.org/1999/02/22-rdf-syntax-ns#">
              <rdf:Description rdf:about="#COPASI25">
                <dcterms:created>
                  <rdf:Description>
                    <dcterms:W3CDTF>2018-01-06T12:04:57Z</dcterms:W3CDTF>
                  </rdf:Description>
                </dcterms:created>
              </rdf:Description>
            </rdf:RDF>
          </COPASI>
        </annotation>
      </species>
      <species metaid="COPASI26" id="CLB5" name="CLB5" compartment="cell" initialConcentration="0.00850945347119646" boundaryCondition="true" constant="false">
        <annotation>
          <COPASI xmlns="http://www.copasi.org/static/sbml">
            <rdf:RDF xmlns:dcterms="http://purl.org/dc/terms/" xmlns:rdf="http://www.w3.org/1999/02/22-rdf-syntax-ns#">
              <rdf:Description rdf:about="#COPASI26">
                <dcterms:created>
                  <rdf:Description>
                    <dcterms:W3CDTF>2018-01-06T12:19:30Z</dcterms:W3CDTF>
                  </rdf:Description>
                </dcterms:created>
              </rdf:Description>
            </rdf:RDF>
          </COPASI>
        </annotation>
      </species>
      <species metaid="COPASI27" id="CLB2" name="CLB2" compartment="cell" initialConcentration="0.00242658788774003" boundaryCondition="true" constant="false">
        <annotation>
          <COPASI xmlns="http://www.copasi.org/static/sbml">
            <rdf:RDF xmlns:dcterms="http://purl.org/dc/terms/" xmlns:rdf="http://www.w3.org/1999/02/22-rdf-syntax-ns#">
              <rdf:Description rdf:about="#COPASI27">
                <dcterms:created>
                  <rdf:Description>
                    <dcterms:W3CDTF>2018-01-06T12:22:49Z</dcterms:W3CDTF>
                  </rdf:Description>
                </dcterms:created>
              </rdf:Description>
            </rdf:RDF>
          </COPASI>
        </annotation>
      </species>
      <species metaid="COPASI28" id="SBF" name="SBF" compartment="cell" initialConcentration="-0" boundaryCondition="true" constant="false">
        <annotation>
          <COPASI xmlns="http://www.copasi.org/static/sbml">
            <rdf:RDF xmlns:dcterms="http://purl.org/dc/terms/" xmlns:rdf="http://www.w3.org/1999/02/22-rdf-syntax-ns#">
              <rdf:Description rdf:about="#COPASI28">
                <dcterms:created>
                  <rdf:Description>
                    <dcterms:W3CDTF>2018-01-06T12:24:49Z</dcterms:W3CDTF>
                  </rdf:Description>
                </dcterms:created>
              </rdf:Description>
            </rdf:RDF>
          </COPASI>
        </annotation>
      </species>
      <species metaid="COPASI29" id="CDC14" name="CDC14" compartment="cell" initialConcentration="-0" boundaryCondition="true" constant="false">
        <annotation>
          <COPASI xmlns="http://www.copasi.org/static/sbml">
            <rdf:RDF xmlns:dcterms="http://purl.org/dc/terms/" xmlns:rdf="http://www.w3.org/1999/02/22-rdf-syntax-ns#">
              <rdf:Description rdf:about="#COPASI29">
                <dcterms:created>
                  <rdf:Description>
                    <dcterms:W3CDTF>2018-01-06T12:27:43Z</dcterms:W3CDTF>
                  </rdf:Description>
                </dcterms:created>
              </rdf:Description>
            </rdf:RDF>
          </COPASI>
        </annotation>
      </species>
      <species metaid="COPASI30" id="ESP1" name="ESP1" compartment="cell" initialConcentration="0.028" boundaryCondition="true" constant="false">
        <annotation>
          <COPASI xmlns="http://www.copasi.org/static/sbml">
            <rdf:RDF xmlns:dcterms="http://purl.org/dc/terms/" xmlns:rdf="http://www.w3.org/1999/02/22-rdf-syntax-ns#">
              <rdf:Description rdf:about="#COPASI30">
                <dcterms:created>
                  <rdf:Description>
                    <dcterms:W3CDTF>2018-01-06T12:29:17Z</dcterms:W3CDTF>
                  </rdf:Description>
                </dcterms:created>
              </rdf:Description>
            </rdf:RDF>
          </COPASI>
        </annotation>
      </species>
      <species metaid="COPASI31" id="MEN" name="MEN" compartment="cell" initialConcentration="0.0713" boundaryCondition="true" constant="false">
        <annotation>
          <COPASI xmlns="http://www.copasi.org/static/sbml">
            <rdf:RDF xmlns:dcterms="http://purl.org/dc/terms/" xmlns:rdf="http://www.w3.org/1999/02/22-rdf-syntax-ns#">
              <rdf:Description rdf:about="#COPASI31">
                <dcterms:created>
                  <rdf:Description>
                    <dcterms:W3CDTF>2018-01-06T12:31:23Z</dcterms:W3CDTF>
                  </rdf:Description>
                </dcterms:created>
              </rdf:Description>
            </rdf:RDF>
          </COPASI>
        </annotation>
      </species>
      <species metaid="COPASI32" id="MCM1" name="MCM1" compartment="cell" initialConcentration="2.08733801929673e-15" boundaryCondition="true" constant="false">
        <annotation>
          <COPASI xmlns="http://www.copasi.org/static/sbml">
            <rdf:RDF xmlns:dcterms="http://purl.org/dc/terms/" xmlns:rdf="http://www.w3.org/1999/02/22-rdf-syntax-ns#">
              <rdf:Description rdf:about="#COPASI32">
                <dcterms:created>
                  <rdf:Description>
                    <dcterms:W3CDTF>2018-01-06T12:32:58Z</dcterms:W3CDTF>
                  </rdf:Description>
                </dcterms:created>
              </rdf:Description>
            </rdf:RDF>
          </COPASI>
        </annotation>
      </species>
      <species metaid="COPASI33" id="SWI5A" name="SWI5A" compartment="cell" initialConcentration="0.0609800436933914" boundaryCondition="true" constant="false">
        <annotation>
          <COPASI xmlns="http://www.copasi.org/static/sbml">
            <rdf:RDF xmlns:dcterms="http://purl.org/dc/terms/" xmlns:rdf="http://www.w3.org/1999/02/22-rdf-syntax-ns#">
              <rdf:Description rdf:about="#COPASI33">
                <dcterms:created>
                  <rdf:Description>
                    <dcterms:W3CDTF>2018-01-06T12:36:03Z</dcterms:W3CDTF>
                  </rdf:Description>
                </dcterms:created>
              </rdf:Description>
            </rdf:RDF>
          </COPASI>
        </annotation>
      </species>
      <species metaid="COPASI34" id="CDC20A_APCP_T" name="CDC20A_APCP_T" compartment="cell" initialConcentration="0.0803" boundaryCondition="true" constant="false">
        <annotation>
          <COPASI xmlns="http://www.copasi.org/static/sbml">
            <rdf:RDF xmlns:dcterms="http://purl.org/dc/terms/" xmlns:rdf="http://www.w3.org/1999/02/22-rdf-syntax-ns#">
              <rdf:Description rdf:about="#COPASI34">
                <dcterms:created>
                  <rdf:Description>
                    <dcterms:W3CDTF>2018-01-06T14:15:07Z</dcterms:W3CDTF>
                  </rdf:Description>
                </dcterms:created>
              </rdf:Description>
            </rdf:RDF>
          </COPASI>
        </annotation>
      </species>
      <species metaid="COPASI35" id="CDC20A_APC_T" name="CDC20A_APC_T" compartment="cell" initialConcentration="0" boundaryCondition="true" constant="false">
        <annotation>
          <COPASI xmlns="http://www.copasi.org/static/sbml">
            <rdf:RDF xmlns:dcterms="http://purl.org/dc/terms/" xmlns:rdf="http://www.w3.org/1999/02/22-rdf-syntax-ns#">
              <rdf:Description rdf:about="#COPASI35">
                <dcterms:created>
                  <rdf:Description>
                    <dcterms:W3CDTF>2018-01-06T14:46:04Z</dcterms:W3CDTF>
                  </rdf:Description>
                </dcterms:created>
              </rdf:Description>
            </rdf:RDF>
          </COPASI>
        </annotation>
      </species>
      <species id="DIV_COUNT" name="DIV_COUNT" compartment="cell" initialConcentration="0" boundaryCondition="false" constant="false"/>
      <species id="FLAG_BUD" name="FLAG_BUD" compartment="cell" initialConcentration="0" boundaryCondition="false" constant="false"/>
      <species id="FLAG_UDNA" name="FLAG_UDNA" compartment="cell" initialConcentration="0" boundaryCondition="false" constant="false"/>
      <species id="FLAG_SPC" name="FLAG_SPC" compartment="cell" initialConcentration="0" boundaryCondition="false" constant="false"/>
    </listOfSpecies>
    <listOfParameters>
      <parameter metaid="COPASI36" id="mdt" name="mdt" value="100" constant="true">
        <annotation>
          <COPASI xmlns="http://www.copasi.org/static/sbml">
            <rdf:RDF xmlns:dcterms="http://purl.org/dc/terms/" xmlns:rdf="http://www.w3.org/1999/02/22-rdf-syntax-ns#">
              <rdf:Description rdf:about="#COPASI36">
                <dcterms:created>
                  <rdf:Description>
                    <dcterms:W3CDTF>2018-01-06T09:20:41Z</dcterms:W3CDTF>
                  </rdf:Description>
                </dcterms:created>
              </rdf:Description>
            </rdf:RDF>
          </COPASI>
        </annotation>
      </parameter>
      <parameter metaid="COPASI37" id="mu" name="mu" value="0.00693147180559945" constant="false">
        <annotation>
          <COPASI xmlns="http://www.copasi.org/static/sbml">
            <rdf:RDF xmlns:CopasiMT="http://www.copasi.org/RDF/MiriamTerms#" xmlns:dcterms="http://purl.org/dc/terms/" xmlns:rdf="http://www.w3.org/1999/02/22-rdf-syntax-ns#">
              <rdf:Description rdf:about="#COPASI37">
                <dcterms:created>
                  <rdf:Description>
                    <dcterms:W3CDTF>2018-01-06T09:19:44Z</dcterms:W3CDTF>
                  </rdf:Description>
                </dcterms:created>
                <CopasiMT:unknown rdf:resource="#"/>
              </rdf:Description>
            </rdf:RDF>
          </COPASI>
        </annotation>
      </parameter>
      <parameter id="ks_n3" name="ks_n3" value="1.11" constant="true"/>
      <parameter metaid="COPASI38" id="Dn3" name="Dn3" value="0.732" constant="true">
        <annotation>
          <COPASI xmlns="http://www.copasi.org/static/sbml">
            <rdf:RDF xmlns:dcterms="http://purl.org/dc/terms/" xmlns:rdf="http://www.w3.org/1999/02/22-rdf-syntax-ns#">
              <rdf:Description rdf:about="#COPASI38">
                <dcterms:created>
                  <rdf:Description>
                    <dcterms:W3CDTF>2018-01-06T09:59:45Z</dcterms:W3CDTF>
                  </rdf:Description>
                </dcterms:created>
              </rdf:Description>
            </rdf:RDF>
          </COPASI>
        </annotation>
      </parameter>
      <parameter id="Jn3" name="Jn3" value="4.27" constant="true"/>
      <parameter id="kd_n3" name="kd_n3" value="0.794" constant="true"/>
      <parameter id="gamma" name="gamma" value="2.22" constant="true"/>
      <parameter id="gammaki" name="gammaki" value="12.9" constant="true"/>
      <parameter id="gammacp" name="gammacp" value="1.34" constant="true"/>
      <parameter id="gammatem" name="gammatem" value="0.369" constant="true"/>
      <parameter id="sig" name="sig" value="9.63" constant="true"/>
      <parameter id="signet" name="signet" value="1.52" constant="true"/>
      <parameter id="ks_k2" name="ks_k2" value="0.0553" constant="true"/>
      <parameter id="kd_k2" name="kd_k2" value="3.01" constant="true"/>
      <parameter id="kdp_i5" name="kdp_i5" value="1.22" constant="true"/>
      <parameter id="kdp_i5_14" name="kdp_i5_14" value="0.195" constant="true"/>
      <parameter id="kp_i5" name="kp_i5" value="0.0275" constant="true"/>
      <parameter id="kp_i5_n3" name="kp_i5_n3" value="6.1" constant="true"/>
      <parameter id="kp_i5_k2" name="kp_i5_k2" value="23.7" constant="true"/>
      <parameter id="kp_i5_n2" name="kp_i5_n2" value="2.97" constant="true"/>
      <parameter id="kp_i5_b5" name="kp_i5_b5" value="0.0422" constant="true"/>
      <parameter id="kdp_bf" name="kdp_bf" value="2.93" constant="true"/>
      <parameter id="kp_bf_b2" name="kp_bf_b2" value="9.36" constant="true"/>
      <parameter id="ks_n2" name="ks_n2" value="1e-08" constant="true"/>
      <parameter id="ks_n2_bf" name="ks_n2_bf" value="0.996" constant="true"/>
      <parameter id="kd_n2" name="kd_n2" value="0.032" constant="true"/>
      <parameter id="ks_ki" name="ks_ki" value="0.00663" constant="true"/>
      <parameter id="ks_ki_swi5" name="ks_ki_swi5" value="0.089" constant="true"/>
      <parameter id="kd_ki" name="kd_ki" value="0.0524" constant="true"/>
      <parameter id="kd_kip" name="kd_kip" value="0.899" constant="true"/>
      <parameter id="kp_ki_e" name="kp_ki_e" value="0.65" constant="true"/>
      <parameter id="e_ki_n3" name="e_ki_n3" value="1.05" constant="true"/>
      <parameter id="e_ki_k2" name="e_ki_k2" value="0.397" constant="true"/>
      <parameter id="e_ki_n2" name="e_ki_n2" value="19.5" constant="true"/>
      <parameter id="e_ki_b5" name="e_ki_b5" value="2.39" constant="true"/>
      <parameter id="e_ki_b2" name="e_ki_b2" value="3.12" constant="true"/>
      <parameter id="kdp_ki" name="kdp_ki" value="0.836" constant="true"/>
      <parameter id="kdp_ki_14" name="kdp_ki_14" value="1.11" constant="true"/>
      <parameter id="ks_b5" name="ks_b5" value="0.000538" constant="true"/>
      <parameter id="ks_b5_bf" name="ks_b5_bf" value="0.0178" constant="true"/>
      <parameter id="kd_b5" name="kd_b5" value="0.0556" constant="true"/>
      <parameter id="kd_b5_20" name="kd_b5_20" value="0.0445" constant="true"/>
      <parameter id="ks_b2" name="ks_b2" value="0.00762" constant="true"/>
      <parameter id="ks_b2_m1" name="ks_b2_m1" value="0.031" constant="true"/>
      <parameter id="kd_b2" name="kd_b2" value="0.00298" constant="true"/>
      <parameter id="kd_b2_20" name="kd_b2_20" value="0.136" constant="true"/>
      <parameter id="kd_b2_h1" name="kd_b2_h1" value="0.662" constant="true"/>
      <parameter id="ks_bud_e" name="ks_bud_e" value="0.287" constant="true"/>
      <parameter id="e_bud_n3" name="e_bud_n3" value="0.0078" constant="true"/>
      <parameter id="e_bud_n2" name="e_bud_n2" value="1.12" constant="true"/>
      <parameter id="e_bud_b5" name="e_bud_b5" value="3" constant="true"/>
      <parameter id="e_bud_b2" name="e_bud_b2" value="1.89" constant="true"/>
      <parameter id="kd_bud" name="kd_bud" value="0.059" constant="true"/>
      <parameter id="ks_spn" name="ks_spn" value="0.0743" constant="true"/>
      <parameter id="kd_spn" name="kd_spn" value="0.0384" constant="true"/>
      <parameter id="Jspn" name="Jspn" value="0.809" constant="true"/>
      <parameter id="ks_ori_e" name="ks_ori_e" value="1.9" constant="true"/>
      <parameter id="e_ori_b5" name="e_ori_b5" value="5.04" constant="true"/>
      <parameter id="e_ori_b2" name="e_ori_b2" value="0.124" constant="true"/>
      <parameter id="kd_ori" name="kd_ori" value="0.0817" constant="true"/>
      <parameter id="ks_swi5" name="ks_swi5" value="0.00558" constant="true"/>
      <parameter id="ks_swi5_m1" name="ks_swi5_m1" value="0.0389" constant="true"/>
      <parameter id="kd_swi5" name="kd_swi5" value="0.042" constant="true"/>
      <parameter id="ka_swi5_14" name="ka_swi5_14" value="1.41" constant="true"/>
      <parameter id="ki_swi5_b2" name="ki_swi5_b2" value="0.028" constant="true"/>
      <parameter id="ka_m1_b2" name="ka_m1_b2" value="4.65" constant="true"/>
      <parameter id="ki_m1" name="ki_m1" value="3.39" constant="true"/>
      <parameter id="ks_20" name="ks_20" value="0.0221" constant="true"/>
      <parameter id="ks_20_m1" name="ks_20_m1" value="0.354" constant="true"/>
      <parameter id="kd_20" name="kd_20" value="0.124" constant="true"/>
      <parameter id="ka_20" name="ka_20" value="0.0104" constant="true"/>
      <parameter id="kd_b5_20_i" name="kd_b5_20_i" value="0.00498" constant="true"/>
      <parameter id="kd_b2_20_i" name="kd_b2_20_i" value="0.0374" constant="true"/>
      <parameter id="ki_20_ori" name="ki_20_ori" value="5.04" constant="true"/>
      <parameter id="ka_cp_b2" name="ka_cp_b2" value="0.334" constant="true"/>
      <parameter id="ki_cp" name="ki_cp" value="0.21" constant="true"/>
      <parameter id="ka_h1" name="ka_h1" value="0.241" constant="true"/>
      <parameter id="ka_h1_14" name="ka_h1_14" value="32.2" constant="true"/>
      <parameter id="ki_h1" name="ki_h1" value="0.144" constant="true"/>
      <parameter id="ki_h1_e" name="ki_h1_e" value="0.215" constant="true"/>
      <parameter id="e_h1_n3" name="e_h1_n3" value="3.75" constant="true"/>
      <parameter id="e_h1_n2" name="e_h1_n2" value="1.56" constant="true"/>
      <parameter id="e_h1_b5" name="e_h1_b5" value="9.73" constant="true"/>
      <parameter id="e_h1_b2" name="e_h1_b2" value="2.35" constant="true"/>
      <parameter id="kdp_net" name="kdp_net" value="0.106" constant="true"/>
      <parameter id="kdp_net_14" name="kdp_net_14" value="0.00663" constant="true"/>
      <parameter id="kdp_net_px" name="kdp_net_px" value="83.3" constant="true"/>
      <parameter id="kp_net" name="kp_net" value="0.556" constant="true"/>
      <parameter id="kp_net_b2" name="kp_net_b2" value="1.5" constant="true"/>
      <parameter id="kp_net_en" name="kp_net_en" value="6.88" constant="true"/>
      <parameter id="kp_net_15" name="kp_net_15" value="0.00881" constant="true"/>
      <parameter id="ka_px" name="ka_px" value="0.055" constant="true"/>
      <parameter id="ki_px" name="ki_px" value="0.119" constant="true"/>
      <parameter id="ki_px_p1" name="ki_px_p1" value="6.69" constant="true"/>
      <parameter id="ks_pds" name="ks_pds" value="0.0467" constant="true"/>
      <parameter id="kd_pds" name="kd_pds" value="0.0144" constant="true"/>
      <parameter id="ks_pds_20" name="ks_pds_20" value="3.04" constant="true"/>
      <parameter id="ka_15" name="ka_15" value="0.709" constant="true"/>
      <parameter id="ka_15_14" name="ka_15_14" value="7.38" constant="true"/>
      <parameter id="ki_15" name="ki_15" value="0.894" constant="true"/>
      <parameter id="ki_15_b2" name="ki_15_b2" value="2.16" constant="true"/>
      <parameter id="ka_tem" name="ka_tem" value="0.0848" constant="true"/>
      <parameter id="ka_tem_lo" name="ka_tem_lo" value="3.84" constant="true"/>
      <parameter id="ka_tem_p1" name="ka_tem_p1" value="0.0638" constant="true"/>
      <parameter id="ki_tem" name="ki_tem" value="0.323" constant="true"/>
      <parameter id="ki_tem_px" name="ki_tem_px" value="1.92" constant="true"/>
      <parameter id="ks_lo" name="ks_lo" value="0.045" constant="true"/>
      <parameter id="ks_lo_m1" name="ks_lo_m1" value="0.0113" constant="true"/>
      <parameter id="kd_lo" name="kd_lo" value="0.00483" constant="true"/>
      <parameter id="kd_lo_h1" name="kd_lo_h1" value="0.139" constant="true"/>
      <parameter id="ka_lo" name="ka_lo" value="0.0232" constant="true"/>
      <parameter id="ka_lo_b2" name="ka_lo_b2" value="1.11" constant="true"/>
      <parameter id="ki_lo" name="ki_lo" value="0.965" constant="true"/>
      <parameter id="kas_net" name="kas_net" value="5.61" constant="true"/>
      <parameter metaid="COPASI39" id="WHI5T" name="WHI5T" value="2.1" constant="true">
        <annotation>
          <COPASI xmlns="http://www.copasi.org/static/sbml">
            <rdf:RDF xmlns:dcterms="http://purl.org/dc/terms/" xmlns:rdf="http://www.w3.org/1999/02/22-rdf-syntax-ns#">
              <rdf:Description rdf:about="#COPASI39">
                <dcterms:created>
                  <rdf:Description>
                    <dcterms:W3CDTF>2018-01-06T11:01:00Z</dcterms:W3CDTF>
                  </rdf:Description>
                </dcterms:created>
              </rdf:Description>
            </rdf:RDF>
          </COPASI>
        </annotation>
      </parameter>
      <parameter id="SBFT" name="SBFT" value="0.468" constant="true"/>
      <parameter id="MCM1T" name="MCM1T" value="0.282" constant="true"/>
      <parameter id="APCPT" name="APCPT" value="45.7" constant="true"/>
      <parameter id="CDH1T" name="CDH1T" value="0.808" constant="true"/>
      <parameter id="NET1T" name="NET1T" value="6.4" constant="true"/>
      <parameter id="CDC14T" name="CDC14T" value="6.23" constant="true"/>
      <parameter id="PPXT" name="PPXT" value="0.866" constant="true"/>
      <parameter id="ESP1T" name="ESP1T" value="0.264" constant="true"/>
      <parameter id="CDC15T" name="CDC15T" value="1.02" constant="true"/>
      <parameter id="TEM1T" name="TEM1T" value="1.29" constant="true"/>
      <parameter id="kd_pds_20_i" name="kd_pds_20_i" value="0.125" constant="true"/>
      <parameter id="f" name="f" value="0.4" constant="true"/>
    </listOfParameters>
    <listOfRules>
      <assignmentRule variable="ESP1">
        <math xmlns="http://www.w3.org/1998/Math/MathML">
          <apply>
            <times/>
            <apply>
              <minus/>
              <ci> ESP1T </ci>
              <ci> PDS1T </ci>
            </apply>
            <apply>
              <ci> Heav </ci>
              <apply>
                <minus/>
                <ci> ESP1T </ci>
                <ci> PDS1T </ci>
              </apply>
            </apply>
          </apply>
        </math>
      </assignmentRule>
      <assignmentRule variable="MEN">
        <math xmlns="http://www.w3.org/1998/Math/MathML">
          <piecewise>
            <piece>
              <ci> TEM1 </ci>
              <apply>
                <lt/>
                <ci> TEM1 </ci>
                <ci> CDC15 </ci>
              </apply>
            </piece>
            <otherwise>
              <ci> CDC15 </ci>
            </otherwise>
          </piecewise>
        </math>
      </assignmentRule>
      <assignmentRule variable="FuncSafety">
        <math xmlns="http://www.w3.org/1998/Math/MathML">
          <apply>
            <plus/>
            <apply>
              <ci> Heav </ci>
              <ci> APCP </ci>
            </apply>
            <apply>
              <ci> Sigmoid </ci>
              <ci> APCPT </ci>
              <cn> 1 </cn>
              <cn> 1 </cn>
            </apply>
          </apply>
        </math>
      </assignmentRule>
      <assignmentRule variable="CLB5">
        <math xmlns="http://www.w3.org/1998/Math/MathML">
          <apply>
            <times/>
            <apply>
              <divide/>
              <apply>
                <times/>
                <ci> CLB5T </ci>
                <apply>
                  <minus/>
                  <apply>
                    <plus/>
                    <ci> CLB5T </ci>
                    <ci> CLB2T </ci>
                  </apply>
                  <ci> CKIT </ci>
                </apply>
              </apply>
              <apply>
                <plus/>
                <ci> CLB5T </ci>
                <ci> CLB2T </ci>
                <cn> 0.001 </cn>
              </apply>
            </apply>
            <apply>
              <ci> Heav </ci>
              <apply>
                <minus/>
                <apply>
                  <plus/>
                  <ci> CLB5T </ci>
                  <ci> CLB2T </ci>
                </apply>
                <ci> CKIT </ci>
              </apply>
            </apply>
          </apply>
        </math>
      </assignmentRule>
      <assignmentRule variable="CLB2">
        <math xmlns="http://www.w3.org/1998/Math/MathML">
          <apply>
            <times/>
            <apply>
              <divide/>
              <apply>
                <times/>
                <ci> CLB2T </ci>
                <apply>
                  <minus/>
                  <apply>
                    <plus/>
                    <ci> CLB5T </ci>
                    <ci> CLB2T </ci>
                  </apply>
                  <ci> CKIT </ci>
                </apply>
              </apply>
              <apply>
                <plus/>
                <ci> CLB5T </ci>
                <ci> CLB2T </ci>
                <cn> 0.001 </cn>
              </apply>
            </apply>
            <apply>
              <ci> Heav </ci>
              <apply>
                <minus/>
                <apply>
                  <plus/>
                  <ci> CLB5T </ci>
                  <ci> CLB2T </ci>
                </apply>
                <ci> CKIT </ci>
              </apply>
            </apply>
          </apply>
        </math>
      </assignmentRule>
      <assignmentRule variable="MCM1">
        <math xmlns="http://www.w3.org/1998/Math/MathML">
          <apply>
            <ci> Sigmoid </ci>
            <ci> MCM1T </ci>
            <ci> sig </ci>
            <apply>
              <minus/>
              <apply>
                <times/>
                <ci> ka_m1_b2 </ci>
                <ci> CLB2 </ci>
              </apply>
              <ci> ki_m1 </ci>
            </apply>
          </apply>
        </math>
      </assignmentRule>
      <assignmentRule variable="SBF">
        <math xmlns="http://www.w3.org/1998/Math/MathML">
          <apply>
            <times/>
            <apply>
              <minus/>
              <ci> SBFdeP </ci>
              <ci> WHI5deP </ci>
            </apply>
            <apply>
              <ci> Heav </ci>
              <apply>
                <minus/>
                <ci> SBFdeP </ci>
                <ci> WHI5deP </ci>
              </apply>
            </apply>
          </apply>
        </math>
      </assignmentRule>
      <assignmentRule variable="CDC14">
        <math xmlns="http://www.w3.org/1998/Math/MathML">
          <apply>
            <times/>
            <apply>
              <minus/>
              <ci> CDC14T </ci>
              <apply>
                <times/>
                <ci> kas_net </ci>
                <ci> NET1deP </ci>
              </apply>
            </apply>
            <apply>
              <ci> Heav </ci>
              <apply>
                <minus/>
                <ci> CDC14T </ci>
                <apply>
                  <times/>
                  <ci> kas_net </ci>
                  <ci> NET1deP </ci>
                </apply>
              </apply>
            </apply>
          </apply>
        </math>
      </assignmentRule>
      <assignmentRule variable="SWI5A">
        <math xmlns="http://www.w3.org/1998/Math/MathML">
          <apply>
            <ci> Sigmoid </ci>
            <ci> SWI5T </ci>
            <ci> sig </ci>
            <apply>
              <minus/>
              <apply>
                <times/>
                <ci> ka_swi5_14 </ci>
                <ci> CDC14 </ci>
              </apply>
              <apply>
                <times/>
                <ci> ki_swi5_b2 </ci>
                <ci> CLB2 </ci>
              </apply>
            </apply>
          </apply>
        </math>
      </assignmentRule>
      <assignmentRule variable="CDC20A_APCP_T">
        <math xmlns="http://www.w3.org/1998/Math/MathML">
          <piecewise>
            <piece>
              <ci> CDC20T </ci>
              <apply>
                <lt/>
                <ci> CDC20T </ci>
                <ci> APCP </ci>
              </apply>
            </piece>
            <otherwise>
              <ci> APCP </ci>
            </otherwise>
          </piecewise>
        </math>
      </assignmentRule>
      <assignmentRule variable="CDC20A_APC_T">
        <math xmlns="http://www.w3.org/1998/Math/MathML">
          <piecewise>
            <piece>
              <apply>
                <minus/>
                <ci> CDC20T </ci>
                <ci> CDC20A_APCP_T </ci>
              </apply>
              <apply>
                <lt/>
                <apply>
                  <minus/>
                  <ci> CDC20T </ci>
                  <ci> CDC20A_APCP_T </ci>
                </apply>
                <apply>
                  <minus/>
                  <ci> APCPT </ci>
                  <ci> APCP </ci>
                </apply>
              </apply>
            </piece>
            <otherwise>
              <apply>
                <minus/>
                <ci> APCPT </ci>
                <ci> APCP </ci>
              </apply>
            </otherwise>
          </piecewise>
        </math>
      </assignmentRule>
      <assignmentRule variable="mu">
        <math xmlns="http://www.w3.org/1998/Math/MathML">
          <apply>
            <divide/>
            <apply>
              <ln/>
              <cn> 2 </cn>
            </apply>
            <ci> mdt </ci>
          </apply>
        </math>
      </assignmentRule>
    </listOfRules>
    <listOfReactions>
      <reaction metaid="COPASI45" id="Growth" name="Growth" reversible="false">
        <annotation>
          <COPASI xmlns="http://www.copasi.org/static/sbml">
            <rdf:RDF xmlns:dcterms="http://purl.org/dc/terms/" xmlns:rdf="http://www.w3.org/1999/02/22-rdf-syntax-ns#">
              <rdf:Description rdf:about="#COPASI45">
                <dcterms:created>
                  <rdf:Description>
                    <dcterms:W3CDTF>2018-01-06T09:14:28Z</dcterms:W3CDTF>
                  </rdf:Description>
                </dcterms:created>
              </rdf:Description>
            </rdf:RDF>
          </COPASI>
        </annotation>
        <listOfProducts>
          <speciesReference species="V" stoichiometry="1"/>
        </listOfProducts>
        <kineticLaw>
          <math xmlns="http://www.w3.org/1998/Math/MathML">
            <apply>
              <times/>
              <ci> cell </ci>
              <apply>
                <ci> Rate_Law_for_Growth </ci>
                <ci> mu </ci>
                <ci> V </ci>
              </apply>
            </apply>
          </math>
        </kineticLaw>
      </reaction>
      <reaction metaid="COPASI46" id="Cln3_Synth" name="Cln3 Synth" reversible="false">
        <annotation>
          <COPASI xmlns="http://www.copasi.org/static/sbml">
            <rdf:RDF xmlns:dcterms="http://purl.org/dc/terms/" xmlns:rdf="http://www.w3.org/1999/02/22-rdf-syntax-ns#">
              <rdf:Description rdf:about="#COPASI46">
                <dcterms:created>
                  <rdf:Description>
                    <dcterms:W3CDTF>2018-01-06T10:01:18Z</dcterms:W3CDTF>
                  </rdf:Description>
                </dcterms:created>
              </rdf:Description>
            </rdf:RDF>
          </COPASI>
        </annotation>
        <listOfProducts>
          <speciesReference species="CLN3" stoichiometry="1"/>
        </listOfProducts>
        <listOfModifiers>
          <modifierSpeciesReference species="V"/>
        </listOfModifiers>
        <kineticLaw>
          <math xmlns="http://www.w3.org/1998/Math/MathML">
            <apply>
              <times/>
              <ci> cell </ci>
              <apply>
                <ci> Rate_Law_for_Cln3_Synth </ci>
                <ci> ks_n3 </ci>
                <ci> Dn3 </ci>
                <ci> V </ci>
                <ci> Jn3 </ci>
              </apply>
            </apply>
          </math>
        </kineticLaw>
      </reaction>
      <reaction metaid="COPASI47" id="Cln3_Degr" name="Cln3 Degr" reversible="false">
        <annotation>
          <COPASI xmlns="http://www.copasi.org/static/sbml">
            <rdf:RDF xmlns:dcterms="http://purl.org/dc/terms/" xmlns:rdf="http://www.w3.org/1999/02/22-rdf-syntax-ns#">
              <rdf:Description rdf:about="#COPASI47">
                <dcterms:created>
                  <rdf:Description>
                    <dcterms:W3CDTF>2018-01-06T10:10:33Z</dcterms:W3CDTF>
                  </rdf:Description>
                </dcterms:created>
              </rdf:Description>
            </rdf:RDF>
          </COPASI>
        </annotation>
        <listOfReactants>
          <speciesReference species="CLN3" stoichiometry="1"/>
        </listOfReactants>
        <kineticLaw>
          <math xmlns="http://www.w3.org/1998/Math/MathML">
            <apply>
              <times/>
              <ci> cell </ci>
              <ci> kd_n3 </ci>
              <ci> CLN3 </ci>
            </apply>
          </math>
        </kineticLaw>
      </reaction>
      <reaction metaid="COPASI48" id="Bck2_Synth" name="Bck2 Synth" reversible="false">
        <annotation>
          <COPASI xmlns="http://www.copasi.org/static/sbml">
            <rdf:RDF xmlns:dcterms="http://purl.org/dc/terms/" xmlns:rdf="http://www.w3.org/1999/02/22-rdf-syntax-ns#">
              <rdf:Description rdf:about="#COPASI48">
                <dcterms:created>
                  <rdf:Description>
                    <dcterms:W3CDTF>2018-01-06T11:00:07Z</dcterms:W3CDTF>
                  </rdf:Description>
                </dcterms:created>
              </rdf:Description>
            </rdf:RDF>
          </COPASI>
        </annotation>
        <listOfProducts>
          <speciesReference species="BCK2" stoichiometry="1"/>
        </listOfProducts>
        <listOfModifiers>
          <modifierSpeciesReference species="V"/>
        </listOfModifiers>
        <kineticLaw>
          <math xmlns="http://www.w3.org/1998/Math/MathML">
            <apply>
              <times/>
              <ci> cell </ci>
              <apply>
                <ci> Rate_Law_for_Bck2_Synth </ci>
                <ci> ks_k2 </ci>
                <ci> V </ci>
              </apply>
            </apply>
          </math>
        </kineticLaw>
      </reaction>
      <reaction metaid="COPASI49" id="Bck2_Degr" name="Bck2 Degr" reversible="false">
        <annotation>
          <COPASI xmlns="http://www.copasi.org/static/sbml">
            <rdf:RDF xmlns:dcterms="http://purl.org/dc/terms/" xmlns:rdf="http://www.w3.org/1999/02/22-rdf-syntax-ns#">
              <rdf:Description rdf:about="#COPASI49">
                <dcterms:created>
                  <rdf:Description>
                    <dcterms:W3CDTF>2018-01-06T11:02:40Z</dcterms:W3CDTF>
                  </rdf:Description>
                </dcterms:created>
              </rdf:Description>
            </rdf:RDF>
          </COPASI>
        </annotation>
        <listOfReactants>
          <speciesReference species="BCK2" stoichiometry="1"/>
        </listOfReactants>
        <kineticLaw>
          <math xmlns="http://www.w3.org/1998/Math/MathML">
            <apply>
              <times/>
              <ci> cell </ci>
              <ci> kd_k2 </ci>
              <ci> BCK2 </ci>
            </apply>
          </math>
        </kineticLaw>
      </reaction>
      <reaction metaid="COPASI50" id="WHI5deP_Synth" name="WHI5deP Synth" reversible="true">
        <annotation>
          <COPASI xmlns="http://www.copasi.org/static/sbml">
            <rdf:RDF xmlns:dcterms="http://purl.org/dc/terms/" xmlns:rdf="http://www.w3.org/1999/02/22-rdf-syntax-ns#">
              <rdf:Description rdf:about="#COPASI50">
                <dcterms:created>
                  <rdf:Description>
                    <dcterms:W3CDTF>2018-01-06T11:11:35Z</dcterms:W3CDTF>
                  </rdf:Description>
                </dcterms:created>
              </rdf:Description>
            </rdf:RDF>
          </COPASI>
        </annotation>
        <listOfProducts>
          <speciesReference species="WHI5deP" stoichiometry="1"/>
        </listOfProducts>
        <listOfModifiers>
          <modifierSpeciesReference species="CDC14"/>
          <modifierSpeciesReference species="CLN3"/>
          <modifierSpeciesReference species="BCK2"/>
          <modifierSpeciesReference species="CLN2"/>
          <modifierSpeciesReference species="CLB5"/>
        </listOfModifiers>
        <kineticLaw>
          <math xmlns="http://www.w3.org/1998/Math/MathML">
            <apply>
              <times/>
              <ci> cell </ci>
              <apply>
                <ci> Rate_Law_for_WHI5deP_Synth </ci>
                <ci> gamma </ci>
                <ci> WHI5T </ci>
                <ci> sig </ci>
                <ci> kdp_i5 </ci>
                <ci> kdp_i5_14 </ci>
                <ci> CDC14 </ci>
                <ci> kp_i5 </ci>
                <ci> kp_i5_n3 </ci>
                <ci> CLN3 </ci>
                <ci> kp_i5_k2 </ci>
                <ci> BCK2 </ci>
                <ci> kp_i5_n2 </ci>
                <ci> CLN2 </ci>
                <ci> kp_i5_b5 </ci>
                <ci> CLB5 </ci>
                <ci> WHI5deP </ci>
              </apply>
            </apply>
          </math>
        </kineticLaw>
      </reaction>
      <reaction metaid="COPASI51" id="SBFdeP_Synth" name="SBFdeP Synth" reversible="true">
        <annotation>
          <COPASI xmlns="http://www.copasi.org/static/sbml">
            <rdf:RDF xmlns:dcterms="http://purl.org/dc/terms/" xmlns:rdf="http://www.w3.org/1999/02/22-rdf-syntax-ns#">
              <rdf:Description rdf:about="#COPASI51">
                <dcterms:created>
                  <rdf:Description>
                    <dcterms:W3CDTF>2018-01-06T13:24:23Z</dcterms:W3CDTF>
                  </rdf:Description>
                </dcterms:created>
              </rdf:Description>
            </rdf:RDF>
          </COPASI>
        </annotation>
        <listOfProducts>
          <speciesReference species="SBFdeP" stoichiometry="1"/>
        </listOfProducts>
        <listOfModifiers>
          <modifierSpeciesReference species="CLB2"/>
        </listOfModifiers>
        <kineticLaw>
          <math xmlns="http://www.w3.org/1998/Math/MathML">
            <apply>
              <times/>
              <ci> cell </ci>
              <apply>
                <ci> Rate_Law_for_SBFdeP_Synth </ci>
                <ci> gamma </ci>
                <ci> SBFT </ci>
                <ci> sig </ci>
                <ci> kdp_bf </ci>
                <ci> kp_bf_b2 </ci>
                <ci> CLB2 </ci>
                <ci> SBFdeP </ci>
              </apply>
            </apply>
          </math>
        </kineticLaw>
      </reaction>
      <reaction metaid="COPASI52" id="Cln2_Synth" name="Cln2 Synth" reversible="false">
        <annotation>
          <COPASI xmlns="http://www.copasi.org/static/sbml">
            <rdf:RDF xmlns:dcterms="http://purl.org/dc/terms/" xmlns:rdf="http://www.w3.org/1999/02/22-rdf-syntax-ns#">
              <rdf:Description rdf:about="#COPASI52">
                <dcterms:created>
                  <rdf:Description>
                    <dcterms:W3CDTF>2018-01-06T13:31:46Z</dcterms:W3CDTF>
                  </rdf:Description>
                </dcterms:created>
              </rdf:Description>
            </rdf:RDF>
          </COPASI>
        </annotation>
        <listOfProducts>
          <speciesReference species="CLN2" stoichiometry="1"/>
        </listOfProducts>
        <listOfModifiers>
          <modifierSpeciesReference species="SBF"/>
        </listOfModifiers>
        <kineticLaw>
          <math xmlns="http://www.w3.org/1998/Math/MathML">
            <apply>
              <times/>
              <ci> cell </ci>
              <apply>
                <ci> Rate_Law_for_Cln2_Synth </ci>
                <ci> ks_n2 </ci>
                <ci> ks_n2_bf </ci>
                <ci> SBF </ci>
              </apply>
            </apply>
          </math>
        </kineticLaw>
      </reaction>
      <reaction metaid="COPASI53" id="Cln2_Degr" name="Cln2 Degr" reversible="false">
        <annotation>
          <COPASI xmlns="http://www.copasi.org/static/sbml">
            <rdf:RDF xmlns:dcterms="http://purl.org/dc/terms/" xmlns:rdf="http://www.w3.org/1999/02/22-rdf-syntax-ns#">
              <rdf:Description rdf:about="#COPASI53">
                <dcterms:created>
                  <rdf:Description>
                    <dcterms:W3CDTF>2018-01-06T13:32:56Z</dcterms:W3CDTF>
                  </rdf:Description>
                </dcterms:created>
              </rdf:Description>
            </rdf:RDF>
          </COPASI>
        </annotation>
        <listOfReactants>
          <speciesReference species="CLN2" stoichiometry="1"/>
        </listOfReactants>
        <kineticLaw>
          <math xmlns="http://www.w3.org/1998/Math/MathML">
            <apply>
              <times/>
              <ci> cell </ci>
              <ci> kd_n2 </ci>
              <ci> CLN2 </ci>
            </apply>
          </math>
        </kineticLaw>
      </reaction>
      <reaction metaid="COPASI54" id="CKIT_Synth" name="CKIT Synth" reversible="false">
        <annotation>
          <COPASI xmlns="http://www.copasi.org/static/sbml">
            <rdf:RDF xmlns:dcterms="http://purl.org/dc/terms/" xmlns:rdf="http://www.w3.org/1999/02/22-rdf-syntax-ns#">
              <rdf:Description rdf:about="#COPASI54">
                <dcterms:created>
                  <rdf:Description>
                    <dcterms:W3CDTF>2018-01-06T13:35:10Z</dcterms:W3CDTF>
                  </rdf:Description>
                </dcterms:created>
              </rdf:Description>
            </rdf:RDF>
          </COPASI>
        </annotation>
        <listOfProducts>
          <speciesReference species="CKIT" stoichiometry="1"/>
        </listOfProducts>
        <listOfModifiers>
          <modifierSpeciesReference species="SWI5A"/>
        </listOfModifiers>
        <kineticLaw>
          <math xmlns="http://www.w3.org/1998/Math/MathML">
            <apply>
              <times/>
              <ci> cell </ci>
              <apply>
                <ci> Rate_Law_for_CKIT_Synth </ci>
                <ci> ks_ki </ci>
                <ci> ks_ki_swi5 </ci>
                <ci> SWI5A </ci>
              </apply>
            </apply>
          </math>
        </kineticLaw>
      </reaction>
      <reaction metaid="COPASI55" id="CKIT_Degr" name="CKIT Degr" reversible="false">
        <annotation>
          <COPASI xmlns="http://www.copasi.org/static/sbml">
            <rdf:RDF xmlns:dcterms="http://purl.org/dc/terms/" xmlns:rdf="http://www.w3.org/1999/02/22-rdf-syntax-ns#">
              <rdf:Description rdf:about="#COPASI55">
                <dcterms:created>
                  <rdf:Description>
                    <dcterms:W3CDTF>2018-01-06T13:42:23Z</dcterms:W3CDTF>
                  </rdf:Description>
                </dcterms:created>
              </rdf:Description>
            </rdf:RDF>
          </COPASI>
        </annotation>
        <listOfReactants>
          <speciesReference species="CKIT" stoichiometry="1"/>
        </listOfReactants>
        <listOfModifiers>
          <modifierSpeciesReference species="CKIP"/>
        </listOfModifiers>
        <kineticLaw>
          <math xmlns="http://www.w3.org/1998/Math/MathML">
            <apply>
              <times/>
              <ci> cell </ci>
              <apply>
                <ci> Rate_Law_for_CKIT_Degr </ci>
                <ci> kd_ki </ci>
                <ci> CKIT </ci>
                <ci> CKIP </ci>
                <ci> kd_kip </ci>
              </apply>
            </apply>
          </math>
        </kineticLaw>
      </reaction>
      <reaction metaid="COPASI56" id="CKIP_Synth" name="CKIP Synth" reversible="true">
        <annotation>
          <COPASI xmlns="http://www.copasi.org/static/sbml">
            <rdf:RDF xmlns:dcterms="http://purl.org/dc/terms/" xmlns:rdf="http://www.w3.org/1999/02/22-rdf-syntax-ns#">
              <rdf:Description rdf:about="#COPASI56">
                <dcterms:created>
                  <rdf:Description>
                    <dcterms:W3CDTF>2018-01-06T13:44:52Z</dcterms:W3CDTF>
                  </rdf:Description>
                </dcterms:created>
              </rdf:Description>
            </rdf:RDF>
          </COPASI>
        </annotation>
        <listOfProducts>
          <speciesReference species="CKIP" stoichiometry="1"/>
        </listOfProducts>
        <listOfModifiers>
          <modifierSpeciesReference species="CKIT"/>
          <modifierSpeciesReference species="CLN3"/>
          <modifierSpeciesReference species="BCK2"/>
          <modifierSpeciesReference species="CLN2"/>
          <modifierSpeciesReference species="CLB5"/>
          <modifierSpeciesReference species="CLB2"/>
          <modifierSpeciesReference species="CDC14"/>
        </listOfModifiers>
        <kineticLaw>
          <math xmlns="http://www.w3.org/1998/Math/MathML">
            <apply>
              <times/>
              <ci> cell </ci>
              <apply>
                <ci> Rate_Law_for_CKIP_Synth </ci>
                <ci> gammaki </ci>
                <ci> CKIT </ci>
                <ci> sig </ci>
                <ci> kp_ki_e </ci>
                <ci> e_ki_n3 </ci>
                <ci> CLN3 </ci>
                <ci> e_ki_k2 </ci>
                <ci> BCK2 </ci>
                <ci> e_ki_n2 </ci>
                <ci> CLN2 </ci>
                <ci> e_ki_b5 </ci>
                <ci> CLB5 </ci>
                <ci> e_ki_b2 </ci>
                <ci> CLB2 </ci>
                <ci> kdp_ki </ci>
                <ci> kdp_ki_14 </ci>
                <ci> CDC14 </ci>
                <ci> CKIP </ci>
                <ci> kd_kip </ci>
              </apply>
            </apply>
          </math>
        </kineticLaw>
      </reaction>
      <reaction metaid="COPASI57" id="Clb5T_Synth" name="Clb5T Synth" reversible="false">
        <annotation>
          <COPASI xmlns="http://www.copasi.org/static/sbml">
            <rdf:RDF xmlns:dcterms="http://purl.org/dc/terms/" xmlns:rdf="http://www.w3.org/1999/02/22-rdf-syntax-ns#">
              <rdf:Description rdf:about="#COPASI57">
                <dcterms:created>
                  <rdf:Description>
                    <dcterms:W3CDTF>2018-01-06T13:50:59Z</dcterms:W3CDTF>
                  </rdf:Description>
                </dcterms:created>
              </rdf:Description>
            </rdf:RDF>
          </COPASI>
        </annotation>
        <listOfProducts>
          <speciesReference species="CLB5T" stoichiometry="1"/>
        </listOfProducts>
        <listOfModifiers>
          <modifierSpeciesReference species="SBF"/>
        </listOfModifiers>
        <kineticLaw>
          <math xmlns="http://www.w3.org/1998/Math/MathML">
            <apply>
              <times/>
              <ci> cell </ci>
              <apply>
                <ci> Rate_Law_for_Clb5T_Synth </ci>
                <ci> ks_b5 </ci>
                <ci> ks_b5_bf </ci>
                <ci> SBF </ci>
              </apply>
            </apply>
          </math>
        </kineticLaw>
      </reaction>
      <reaction metaid="COPASI58" id="Clb5T_Degr" name="Clb5T Degr" reversible="false">
        <annotation>
          <COPASI xmlns="http://www.copasi.org/static/sbml">
            <rdf:RDF xmlns:dcterms="http://purl.org/dc/terms/" xmlns:rdf="http://www.w3.org/1999/02/22-rdf-syntax-ns#">
              <rdf:Description rdf:about="#COPASI58">
                <dcterms:created>
                  <rdf:Description>
                    <dcterms:W3CDTF>2018-01-06T13:52:13Z</dcterms:W3CDTF>
                  </rdf:Description>
                </dcterms:created>
              </rdf:Description>
            </rdf:RDF>
          </COPASI>
        </annotation>
        <listOfReactants>
          <speciesReference species="CLB5T" stoichiometry="1"/>
        </listOfReactants>
        <listOfModifiers>
          <modifierSpeciesReference species="CDC20A"/>
          <modifierSpeciesReference species="CDC20A_APC"/>
        </listOfModifiers>
        <kineticLaw>
          <math xmlns="http://www.w3.org/1998/Math/MathML">
            <apply>
              <times/>
              <ci> cell </ci>
              <apply>
                <ci> Rate_Law_for_Clb5T_Degr </ci>
                <ci> kd_b5 </ci>
                <ci> kd_b5_20 </ci>
                <ci> CDC20A </ci>
                <ci> kd_b5_20_i </ci>
                <ci> CDC20A_APC </ci>
                <ci> CLB5T </ci>
              </apply>
            </apply>
          </math>
        </kineticLaw>
      </reaction>
      <reaction metaid="COPASI59" id="Clb2T_Synth" name="Clb2T Synth" reversible="false">
        <annotation>
          <COPASI xmlns="http://www.copasi.org/static/sbml">
            <rdf:RDF xmlns:dcterms="http://purl.org/dc/terms/" xmlns:rdf="http://www.w3.org/1999/02/22-rdf-syntax-ns#">
              <rdf:Description rdf:about="#COPASI59">
                <dcterms:created>
                  <rdf:Description>
                    <dcterms:W3CDTF>2018-01-06T14:00:34Z</dcterms:W3CDTF>
                  </rdf:Description>
                </dcterms:created>
              </rdf:Description>
            </rdf:RDF>
          </COPASI>
        </annotation>
        <listOfProducts>
          <speciesReference species="CLB2T" stoichiometry="1"/>
        </listOfProducts>
        <listOfModifiers>
          <modifierSpeciesReference species="MCM1"/>
          <modifierSpeciesReference species="V"/>
        </listOfModifiers>
        <kineticLaw>
          <math xmlns="http://www.w3.org/1998/Math/MathML">
            <apply>
              <times/>
              <ci> cell </ci>
              <apply>
                <ci> Rate_Law_for_Clb2T_Synth </ci>
                <ci> ks_b2 </ci>
                <ci> ks_b2_m1 </ci>
                <ci> MCM1 </ci>
                <ci> V </ci>
              </apply>
            </apply>
          </math>
        </kineticLaw>
      </reaction>
      <reaction metaid="COPASI60" id="Clb2T_Degr" name="Clb2T Degr" reversible="false">
        <annotation>
          <COPASI xmlns="http://www.copasi.org/static/sbml">
            <rdf:RDF xmlns:dcterms="http://purl.org/dc/terms/" xmlns:rdf="http://www.w3.org/1999/02/22-rdf-syntax-ns#">
              <rdf:Description rdf:about="#COPASI60">
                <dcterms:created>
                  <rdf:Description>
                    <dcterms:W3CDTF>2018-01-06T14:01:37Z</dcterms:W3CDTF>
                  </rdf:Description>
                </dcterms:created>
              </rdf:Description>
            </rdf:RDF>
          </COPASI>
        </annotation>
        <listOfReactants>
          <speciesReference species="CLB2T" stoichiometry="1"/>
        </listOfReactants>
        <listOfModifiers>
          <modifierSpeciesReference species="CDC20A"/>
          <modifierSpeciesReference species="CDC20A_APC"/>
          <modifierSpeciesReference species="CDH1A"/>
        </listOfModifiers>
        <kineticLaw>
          <math xmlns="http://www.w3.org/1998/Math/MathML">
            <apply>
              <times/>
              <ci> cell </ci>
              <apply>
                <ci> Rate_Law_for_Clb2T_Degr </ci>
                <ci> kd_b2 </ci>
                <ci> kd_b2_20 </ci>
                <ci> CDC20A </ci>
                <ci> kd_b2_20_i </ci>
                <ci> CDC20A_APC </ci>
                <ci> kd_b2_h1 </ci>
                <ci> CDH1A </ci>
                <ci> CLB2T </ci>
              </apply>
            </apply>
          </math>
        </kineticLaw>
      </reaction>
      <reaction metaid="COPASI61" id="BUD_Synth" name="BUD Synth" reversible="false">
        <annotation>
          <COPASI xmlns="http://www.copasi.org/static/sbml">
            <rdf:RDF xmlns:dcterms="http://purl.org/dc/terms/" xmlns:rdf="http://www.w3.org/1999/02/22-rdf-syntax-ns#">
              <rdf:Description rdf:about="#COPASI61">
                <dcterms:created>
                  <rdf:Description>
                    <dcterms:W3CDTF>2018-01-06T14:05:26Z</dcterms:W3CDTF>
                  </rdf:Description>
                </dcterms:created>
              </rdf:Description>
            </rdf:RDF>
          </COPASI>
        </annotation>
        <listOfProducts>
          <speciesReference species="BUD" stoichiometry="1"/>
        </listOfProducts>
        <listOfModifiers>
          <modifierSpeciesReference species="CLN3"/>
          <modifierSpeciesReference species="CLN2"/>
          <modifierSpeciesReference species="CLB5"/>
          <modifierSpeciesReference species="CLB2"/>
        </listOfModifiers>
        <kineticLaw>
          <math xmlns="http://www.w3.org/1998/Math/MathML">
            <apply>
              <times/>
              <ci> cell </ci>
              <apply>
                <ci> Rate_Law_for_BUD_Synth </ci>
                <ci> ks_bud_e </ci>
                <ci> e_bud_n3 </ci>
                <ci> CLN3 </ci>
                <ci> e_bud_n2 </ci>
                <ci> CLN2 </ci>
                <ci> e_bud_b5 </ci>
                <ci> CLB5 </ci>
                <ci> e_bud_b2 </ci>
                <ci> CLB2 </ci>
              </apply>
            </apply>
          </math>
        </kineticLaw>
      </reaction>
      <reaction metaid="COPASI62" id="BUD_Degr" name="BUD Degr" reversible="false">
        <annotation>
          <COPASI xmlns="http://www.copasi.org/static/sbml">
            <rdf:RDF xmlns:dcterms="http://purl.org/dc/terms/" xmlns:rdf="http://www.w3.org/1999/02/22-rdf-syntax-ns#">
              <rdf:Description rdf:about="#COPASI62">
                <dcterms:created>
                  <rdf:Description>
                    <dcterms:W3CDTF>2018-01-06T14:06:23Z</dcterms:W3CDTF>
                  </rdf:Description>
                </dcterms:created>
              </rdf:Description>
            </rdf:RDF>
          </COPASI>
        </annotation>
        <listOfReactants>
          <speciesReference species="BUD" stoichiometry="1"/>
        </listOfReactants>
        <kineticLaw>
          <math xmlns="http://www.w3.org/1998/Math/MathML">
            <apply>
              <times/>
              <ci> cell </ci>
              <ci> kd_bud </ci>
              <ci> BUD </ci>
            </apply>
          </math>
        </kineticLaw>
      </reaction>
      <reaction metaid="COPASI63" id="ORI_Synth" name="ORI Synth" reversible="false">
        <annotation>
          <COPASI xmlns="http://www.copasi.org/static/sbml">
            <rdf:RDF xmlns:dcterms="http://purl.org/dc/terms/" xmlns:rdf="http://www.w3.org/1999/02/22-rdf-syntax-ns#">
              <rdf:Description rdf:about="#COPASI63">
                <dcterms:created>
                  <rdf:Description>
                    <dcterms:W3CDTF>2018-01-06T14:08:50Z</dcterms:W3CDTF>
                  </rdf:Description>
                </dcterms:created>
              </rdf:Description>
            </rdf:RDF>
          </COPASI>
        </annotation>
        <listOfProducts>
          <speciesReference species="ORI" stoichiometry="1"/>
        </listOfProducts>
        <listOfModifiers>
          <modifierSpeciesReference species="CLB5"/>
          <modifierSpeciesReference species="CLB2"/>
        </listOfModifiers>
        <kineticLaw>
          <math xmlns="http://www.w3.org/1998/Math/MathML">
            <apply>
              <times/>
              <ci> cell </ci>
              <apply>
                <ci> Rate_Law_for_ORI_Synth </ci>
                <ci> ks_ori_e </ci>
                <ci> e_ori_b5 </ci>
                <ci> CLB5 </ci>
                <ci> e_ori_b2 </ci>
                <ci> CLB2 </ci>
              </apply>
            </apply>
          </math>
        </kineticLaw>
      </reaction>
      <reaction metaid="COPASI64" id="ORI_Degr" name="ORI Degr" reversible="false">
        <annotation>
          <COPASI xmlns="http://www.copasi.org/static/sbml">
            <rdf:RDF xmlns:dcterms="http://purl.org/dc/terms/" xmlns:rdf="http://www.w3.org/1999/02/22-rdf-syntax-ns#">
              <rdf:Description rdf:about="#COPASI64">
                <dcterms:created>
                  <rdf:Description>
                    <dcterms:W3CDTF>2018-01-06T14:09:26Z</dcterms:W3CDTF>
                  </rdf:Description>
                </dcterms:created>
              </rdf:Description>
            </rdf:RDF>
          </COPASI>
        </annotation>
        <listOfReactants>
          <speciesReference species="ORI" stoichiometry="1"/>
        </listOfReactants>
        <kineticLaw>
          <math xmlns="http://www.w3.org/1998/Math/MathML">
            <apply>
              <times/>
              <ci> cell </ci>
              <ci> kd_ori </ci>
              <ci> ORI </ci>
            </apply>
          </math>
        </kineticLaw>
      </reaction>
      <reaction metaid="COPASI65" id="SPN_Synth" name="SPN Synth" reversible="false">
        <annotation>
          <COPASI xmlns="http://www.copasi.org/static/sbml">
            <rdf:RDF xmlns:dcterms="http://purl.org/dc/terms/" xmlns:rdf="http://www.w3.org/1999/02/22-rdf-syntax-ns#">
              <rdf:Description rdf:about="#COPASI65">
                <dcterms:created>
                  <rdf:Description>
                    <dcterms:W3CDTF>2018-01-06T14:09:51Z</dcterms:W3CDTF>
                  </rdf:Description>
                </dcterms:created>
              </rdf:Description>
            </rdf:RDF>
          </COPASI>
        </annotation>
        <listOfProducts>
          <speciesReference species="SPN" stoichiometry="1"/>
        </listOfProducts>
        <listOfModifiers>
          <modifierSpeciesReference species="CLB2"/>
        </listOfModifiers>
        <kineticLaw>
          <math xmlns="http://www.w3.org/1998/Math/MathML">
            <apply>
              <times/>
              <ci> cell </ci>
              <apply>
                <ci> Rate_Law_for_SPN_Synth </ci>
                <ci> ks_spn </ci>
                <ci> CLB2 </ci>
                <ci> Jspn </ci>
              </apply>
            </apply>
          </math>
        </kineticLaw>
      </reaction>
      <reaction metaid="COPASI66" id="SPN_Degr" name="SPN Degr" reversible="false">
        <annotation>
          <COPASI xmlns="http://www.copasi.org/static/sbml">
            <rdf:RDF xmlns:dcterms="http://purl.org/dc/terms/" xmlns:rdf="http://www.w3.org/1999/02/22-rdf-syntax-ns#">
              <rdf:Description rdf:about="#COPASI66">
                <dcterms:created>
                  <rdf:Description>
                    <dcterms:W3CDTF>2018-01-06T14:10:24Z</dcterms:W3CDTF>
                  </rdf:Description>
                </dcterms:created>
              </rdf:Description>
            </rdf:RDF>
          </COPASI>
        </annotation>
        <listOfReactants>
          <speciesReference species="SPN" stoichiometry="1"/>
        </listOfReactants>
        <kineticLaw>
          <math xmlns="http://www.w3.org/1998/Math/MathML">
            <apply>
              <times/>
              <ci> cell </ci>
              <ci> kd_spn </ci>
              <ci> SPN </ci>
            </apply>
          </math>
        </kineticLaw>
      </reaction>
      <reaction metaid="COPASI67" id="SWI5T_Synth" name="SWI5T Synth" reversible="false">
        <annotation>
          <COPASI xmlns="http://www.copasi.org/static/sbml">
            <rdf:RDF xmlns:dcterms="http://purl.org/dc/terms/" xmlns:rdf="http://www.w3.org/1999/02/22-rdf-syntax-ns#">
              <rdf:Description rdf:about="#COPASI67">
                <dcterms:created>
                  <rdf:Description>
                    <dcterms:W3CDTF>2018-01-06T14:11:54Z</dcterms:W3CDTF>
                  </rdf:Description>
                </dcterms:created>
              </rdf:Description>
            </rdf:RDF>
          </COPASI>
        </annotation>
        <listOfProducts>
          <speciesReference species="SWI5T" stoichiometry="1"/>
        </listOfProducts>
        <listOfModifiers>
          <modifierSpeciesReference species="MCM1"/>
        </listOfModifiers>
        <kineticLaw>
          <math xmlns="http://www.w3.org/1998/Math/MathML">
            <apply>
              <times/>
              <ci> cell </ci>
              <apply>
                <ci> Rate_Law_for_SWI5T_Synth </ci>
                <ci> ks_swi5 </ci>
                <ci> ks_swi5_m1 </ci>
                <ci> MCM1 </ci>
              </apply>
            </apply>
          </math>
        </kineticLaw>
      </reaction>
      <reaction metaid="COPASI68" id="SWI5T_Degr" name="SWI5T Degr" reversible="false">
        <annotation>
          <COPASI xmlns="http://www.copasi.org/static/sbml">
            <rdf:RDF xmlns:dcterms="http://purl.org/dc/terms/" xmlns:rdf="http://www.w3.org/1999/02/22-rdf-syntax-ns#">
              <rdf:Description rdf:about="#COPASI68">
                <dcterms:created>
                  <rdf:Description>
                    <dcterms:W3CDTF>2018-01-06T14:13:43Z</dcterms:W3CDTF>
                  </rdf:Description>
                </dcterms:created>
              </rdf:Description>
            </rdf:RDF>
          </COPASI>
        </annotation>
        <listOfReactants>
          <speciesReference species="SWI5T" stoichiometry="1"/>
        </listOfReactants>
        <kineticLaw>
          <math xmlns="http://www.w3.org/1998/Math/MathML">
            <apply>
              <times/>
              <ci> cell </ci>
              <ci> kd_swi5 </ci>
              <ci> SWI5T </ci>
            </apply>
          </math>
        </kineticLaw>
      </reaction>
      <reaction metaid="COPASI69" id="CDC20T_Synth" name="CDC20T Synth" reversible="false">
        <annotation>
          <COPASI xmlns="http://www.copasi.org/static/sbml">
            <rdf:RDF xmlns:dcterms="http://purl.org/dc/terms/" xmlns:rdf="http://www.w3.org/1999/02/22-rdf-syntax-ns#">
              <rdf:Description rdf:about="#COPASI69">
                <dcterms:created>
                  <rdf:Description>
                    <dcterms:W3CDTF>2018-01-06T14:11:31Z</dcterms:W3CDTF>
                  </rdf:Description>
                </dcterms:created>
              </rdf:Description>
            </rdf:RDF>
          </COPASI>
        </annotation>
        <listOfProducts>
          <speciesReference species="CDC20T" stoichiometry="1"/>
        </listOfProducts>
        <listOfModifiers>
          <modifierSpeciesReference species="MCM1"/>
        </listOfModifiers>
        <kineticLaw>
          <math xmlns="http://www.w3.org/1998/Math/MathML">
            <apply>
              <times/>
              <ci> cell </ci>
              <apply>
                <ci> Rate_Law_for_CDC20T_Synth </ci>
                <ci> ks_20 </ci>
                <ci> ks_20_m1 </ci>
                <ci> MCM1 </ci>
              </apply>
            </apply>
          </math>
        </kineticLaw>
      </reaction>
      <reaction metaid="COPASI70" id="CDC20T_Degr" name="CDC20T Degr" reversible="false">
        <annotation>
          <COPASI xmlns="http://www.copasi.org/static/sbml">
            <rdf:RDF xmlns:dcterms="http://purl.org/dc/terms/" xmlns:rdf="http://www.w3.org/1999/02/22-rdf-syntax-ns#">
              <rdf:Description rdf:about="#COPASI70">
                <dcterms:created>
                  <rdf:Description>
                    <dcterms:W3CDTF>2018-01-06T14:14:33Z</dcterms:W3CDTF>
                  </rdf:Description>
                </dcterms:created>
              </rdf:Description>
            </rdf:RDF>
          </COPASI>
        </annotation>
        <listOfReactants>
          <speciesReference species="CDC20T" stoichiometry="1"/>
        </listOfReactants>
        <kineticLaw>
          <math xmlns="http://www.w3.org/1998/Math/MathML">
            <apply>
              <times/>
              <ci> cell </ci>
              <ci> kd_20 </ci>
              <ci> CDC20T </ci>
            </apply>
          </math>
        </kineticLaw>
      </reaction>
      <reaction metaid="COPASI71" id="CDC20A_Synth" name="CDC20A_APCP Synth" reversible="true">
        <annotation>
          <COPASI xmlns="http://www.copasi.org/static/sbml">
            <rdf:RDF xmlns:dcterms="http://purl.org/dc/terms/" xmlns:rdf="http://www.w3.org/1999/02/22-rdf-syntax-ns#">
              <rdf:Description rdf:about="#COPASI71">
                <dcterms:created>
                  <rdf:Description>
                    <dcterms:W3CDTF>2018-01-06T14:17:25Z</dcterms:W3CDTF>
                  </rdf:Description>
                </dcterms:created>
              </rdf:Description>
            </rdf:RDF>
          </COPASI>
        </annotation>
        <listOfProducts>
          <speciesReference species="CDC20A" stoichiometry="1"/>
        </listOfProducts>
        <listOfModifiers>
          <modifierSpeciesReference species="CDC20A_APCP_T"/>
          <modifierSpeciesReference species="ORI"/>
          <modifierSpeciesReference species="SPN"/>
        </listOfModifiers>
        <kineticLaw>
          <math xmlns="http://www.w3.org/1998/Math/MathML">
            <apply>
              <times/>
              <ci> cell </ci>
              <apply>
                <ci> Rate_Law_for_CDC20A_APCP_Synth </ci>
                <ci> gamma </ci>
                <ci> CDC20A_APCP_T </ci>
                <ci> sig </ci>
                <ci> ka_20 </ci>
                <ci> ki_20_ori </ci>
                <ci> ORI </ci>
                <ci> SPN </ci>
                <ci> CDC20A </ci>
                <ci> kd_20 </ci>
              </apply>
            </apply>
          </math>
        </kineticLaw>
      </reaction>
      <reaction metaid="COPASI72" id="APCP_Synth" name="APCP Synth" reversible="true">
        <annotation>
          <COPASI xmlns="http://www.copasi.org/static/sbml">
            <rdf:RDF xmlns:dcterms="http://purl.org/dc/terms/" xmlns:rdf="http://www.w3.org/1999/02/22-rdf-syntax-ns#">
              <rdf:Description rdf:about="#COPASI72">
                <dcterms:created>
                  <rdf:Description>
                    <dcterms:W3CDTF>2018-01-06T14:21:13Z</dcterms:W3CDTF>
                  </rdf:Description>
                </dcterms:created>
              </rdf:Description>
            </rdf:RDF>
          </COPASI>
        </annotation>
        <listOfProducts>
          <speciesReference species="APCP" stoichiometry="1"/>
        </listOfProducts>
        <listOfModifiers>
          <modifierSpeciesReference species="CLB2"/>
        </listOfModifiers>
        <kineticLaw>
          <math xmlns="http://www.w3.org/1998/Math/MathML">
            <apply>
              <times/>
              <ci> cell </ci>
              <apply>
                <ci> Rate_Law_for_APCP_Synth </ci>
                <ci> gammacp </ci>
                <ci> APCPT </ci>
                <ci> sig </ci>
                <ci> ka_cp_b2 </ci>
                <ci> CLB2 </ci>
                <ci> ki_cp </ci>
                <ci> APCP </ci>
              </apply>
            </apply>
          </math>
        </kineticLaw>
      </reaction>
      <reaction metaid="COPASI73" id="CDH1A_Synth" name="CDH1A Synth" reversible="true">
        <annotation>
          <COPASI xmlns="http://www.copasi.org/static/sbml">
            <rdf:RDF xmlns:dcterms="http://purl.org/dc/terms/" xmlns:rdf="http://www.w3.org/1999/02/22-rdf-syntax-ns#">
              <rdf:Description rdf:about="#COPASI73">
                <dcterms:created>
                  <rdf:Description>
                    <dcterms:W3CDTF>2018-01-06T14:22:42Z</dcterms:W3CDTF>
                  </rdf:Description>
                </dcterms:created>
              </rdf:Description>
            </rdf:RDF>
          </COPASI>
        </annotation>
        <listOfProducts>
          <speciesReference species="CDH1A" stoichiometry="1"/>
        </listOfProducts>
        <listOfModifiers>
          <modifierSpeciesReference species="CDC14"/>
          <modifierSpeciesReference species="CLN3"/>
          <modifierSpeciesReference species="CLN2"/>
          <modifierSpeciesReference species="CLB5"/>
          <modifierSpeciesReference species="CLB2"/>
        </listOfModifiers>
        <kineticLaw>
          <math xmlns="http://www.w3.org/1998/Math/MathML">
            <apply>
              <times/>
              <ci> cell </ci>
              <apply>
                <ci> Rate_Law_for_CDH1A_Synth </ci>
                <ci> gamma </ci>
                <ci> CDH1T </ci>
                <ci> sig </ci>
                <ci> ka_h1 </ci>
                <ci> ka_h1_14 </ci>
                <ci> CDC14 </ci>
                <ci> ki_h1 </ci>
                <ci> ki_h1_e </ci>
                <ci> e_h1_n3 </ci>
                <ci> CLN3 </ci>
                <ci> e_h1_n2 </ci>
                <ci> CLN2 </ci>
                <ci> e_h1_b5 </ci>
                <ci> CLB5 </ci>
                <ci> e_h1_b2 </ci>
                <ci> CLB2 </ci>
                <ci> CDH1A </ci>
              </apply>
            </apply>
          </math>
        </kineticLaw>
      </reaction>
      <reaction metaid="COPASI74" id="NET1deP_Synth" name="NET1deP Synth" reversible="true">
        <annotation>
          <COPASI xmlns="http://www.copasi.org/static/sbml">
            <rdf:RDF xmlns:dcterms="http://purl.org/dc/terms/" xmlns:rdf="http://www.w3.org/1999/02/22-rdf-syntax-ns#">
              <rdf:Description rdf:about="#COPASI74">
                <dcterms:created>
                  <rdf:Description>
                    <dcterms:W3CDTF>2018-01-06T14:26:49Z</dcterms:W3CDTF>
                  </rdf:Description>
                </dcterms:created>
              </rdf:Description>
            </rdf:RDF>
          </COPASI>
        </annotation>
        <listOfProducts>
          <speciesReference species="NET1deP" stoichiometry="1"/>
        </listOfProducts>
        <listOfModifiers>
          <modifierSpeciesReference species="CDC14"/>
          <modifierSpeciesReference species="PPX"/>
          <modifierSpeciesReference species="CLB2"/>
          <modifierSpeciesReference species="MEN"/>
          <modifierSpeciesReference species="CDC15"/>
        </listOfModifiers>
        <kineticLaw>
          <math xmlns="http://www.w3.org/1998/Math/MathML">
            <apply>
              <times/>
              <ci> cell </ci>
              <apply>
                <ci> Rate_Law_for_NET1deP_Synth </ci>
                <ci> gamma </ci>
                <ci> NET1T </ci>
                <ci> signet </ci>
                <ci> kdp_net </ci>
                <ci> kdp_net_14 </ci>
                <ci> CDC14 </ci>
                <ci> kdp_net_px </ci>
                <ci> PPX </ci>
                <ci> kp_net </ci>
                <ci> kp_net_b2 </ci>
                <ci> CLB2 </ci>
                <ci> kp_net_en </ci>
                <ci> MEN </ci>
                <ci> kp_net_15 </ci>
                <ci> CDC15 </ci>
                <ci> NET1deP </ci>
              </apply>
            </apply>
          </math>
        </kineticLaw>
      </reaction>
      <reaction metaid="COPASI75" id="PPX_Synth" name="PPX Synth" reversible="true">
        <annotation>
          <COPASI xmlns="http://www.copasi.org/static/sbml">
            <rdf:RDF xmlns:dcterms="http://purl.org/dc/terms/" xmlns:rdf="http://www.w3.org/1999/02/22-rdf-syntax-ns#">
              <rdf:Description rdf:about="#COPASI75">
                <dcterms:created>
                  <rdf:Description>
                    <dcterms:W3CDTF>2018-01-06T14:29:21Z</dcterms:W3CDTF>
                  </rdf:Description>
                </dcterms:created>
              </rdf:Description>
            </rdf:RDF>
          </COPASI>
        </annotation>
        <listOfProducts>
          <speciesReference species="PPX" stoichiometry="1"/>
        </listOfProducts>
        <listOfModifiers>
          <modifierSpeciesReference species="ESP1"/>
        </listOfModifiers>
        <kineticLaw>
          <math xmlns="http://www.w3.org/1998/Math/MathML">
            <apply>
              <times/>
              <ci> cell </ci>
              <apply>
                <ci> Rate_Law_for_PPX_Synth </ci>
                <ci> gamma </ci>
                <ci> PPXT </ci>
                <ci> sig </ci>
                <ci> ka_px </ci>
                <ci> ki_px </ci>
                <ci> ki_px_p1 </ci>
                <ci> ESP1 </ci>
                <ci> PPX </ci>
              </apply>
            </apply>
          </math>
        </kineticLaw>
      </reaction>
      <reaction metaid="COPASI76" id="PDS1T_Synth" name="PDS1T Synth" reversible="false">
        <annotation>
          <COPASI xmlns="http://www.copasi.org/static/sbml">
            <rdf:RDF xmlns:dcterms="http://purl.org/dc/terms/" xmlns:rdf="http://www.w3.org/1999/02/22-rdf-syntax-ns#">
              <rdf:Description rdf:about="#COPASI76">
                <dcterms:created>
                  <rdf:Description>
                    <dcterms:W3CDTF>2018-01-06T14:30:52Z</dcterms:W3CDTF>
                  </rdf:Description>
                </dcterms:created>
              </rdf:Description>
            </rdf:RDF>
          </COPASI>
        </annotation>
        <listOfProducts>
          <speciesReference species="PDS1T" stoichiometry="1"/>
        </listOfProducts>
        <kineticLaw>
          <math xmlns="http://www.w3.org/1998/Math/MathML">
            <apply>
              <times/>
              <ci> cell </ci>
              <apply>
                <ci> Constant_flux__irreversible </ci>
                <ci> ks_pds </ci>
              </apply>
            </apply>
          </math>
        </kineticLaw>
      </reaction>
      <reaction metaid="COPASI77" id="PDS1T_Degr" name="PDS1T Degr" reversible="false">
        <annotation>
          <COPASI xmlns="http://www.copasi.org/static/sbml">
            <rdf:RDF xmlns:dcterms="http://purl.org/dc/terms/" xmlns:rdf="http://www.w3.org/1999/02/22-rdf-syntax-ns#">
              <rdf:Description rdf:about="#COPASI77">
                <dcterms:created>
                  <rdf:Description>
                    <dcterms:W3CDTF>2018-01-06T14:31:06Z</dcterms:W3CDTF>
                  </rdf:Description>
                </dcterms:created>
              </rdf:Description>
            </rdf:RDF>
          </COPASI>
        </annotation>
        <listOfReactants>
          <speciesReference species="PDS1T" stoichiometry="1"/>
        </listOfReactants>
        <listOfModifiers>
          <modifierSpeciesReference species="CDC20A"/>
          <modifierSpeciesReference species="CDC20A_APC"/>
        </listOfModifiers>
        <kineticLaw>
          <math xmlns="http://www.w3.org/1998/Math/MathML">
            <apply>
              <times/>
              <ci> cell </ci>
              <apply>
                <ci> Rate_Law_for_PDS1T_Degr </ci>
                <ci> kd_pds </ci>
                <ci> ks_pds_20 </ci>
                <ci> CDC20A </ci>
                <ci> kd_pds_20_i </ci>
                <ci> CDC20A_APC </ci>
                <ci> PDS1T </ci>
              </apply>
            </apply>
          </math>
        </kineticLaw>
      </reaction>
      <reaction metaid="COPASI78" id="CDC15_Synth" name="CDC15 Synth" reversible="true">
        <annotation>
          <COPASI xmlns="http://www.copasi.org/static/sbml">
            <rdf:RDF xmlns:dcterms="http://purl.org/dc/terms/" xmlns:rdf="http://www.w3.org/1999/02/22-rdf-syntax-ns#">
              <rdf:Description rdf:about="#COPASI78">
                <dcterms:created>
                  <rdf:Description>
                    <dcterms:W3CDTF>2018-01-06T14:33:11Z</dcterms:W3CDTF>
                  </rdf:Description>
                </dcterms:created>
              </rdf:Description>
            </rdf:RDF>
          </COPASI>
        </annotation>
        <listOfProducts>
          <speciesReference species="CDC15" stoichiometry="1"/>
        </listOfProducts>
        <listOfModifiers>
          <modifierSpeciesReference species="CDC14"/>
          <modifierSpeciesReference species="CLB2"/>
        </listOfModifiers>
        <kineticLaw>
          <math xmlns="http://www.w3.org/1998/Math/MathML">
            <apply>
              <times/>
              <ci> cell </ci>
              <apply>
                <ci> Rate_Law_for_CDC15_Synth </ci>
                <ci> gamma </ci>
                <ci> CDC15T </ci>
                <ci> sig </ci>
                <ci> ka_15 </ci>
                <ci> ka_15_14 </ci>
                <ci> CDC14 </ci>
                <ci> ki_15 </ci>
                <ci> ki_15_b2 </ci>
                <ci> CLB2 </ci>
                <ci> CDC15 </ci>
              </apply>
            </apply>
          </math>
        </kineticLaw>
      </reaction>
      <reaction metaid="COPASI79" id="TEM1_Synth" name="TEM1 Synth" reversible="true">
        <annotation>
          <COPASI xmlns="http://www.copasi.org/static/sbml">
            <rdf:RDF xmlns:dcterms="http://purl.org/dc/terms/" xmlns:rdf="http://www.w3.org/1999/02/22-rdf-syntax-ns#">
              <rdf:Description rdf:about="#COPASI79">
                <dcterms:created>
                  <rdf:Description>
                    <dcterms:W3CDTF>2018-01-06T14:34:57Z</dcterms:W3CDTF>
                  </rdf:Description>
                </dcterms:created>
              </rdf:Description>
            </rdf:RDF>
          </COPASI>
        </annotation>
        <listOfProducts>
          <speciesReference species="TEM1" stoichiometry="1"/>
        </listOfProducts>
        <listOfModifiers>
          <modifierSpeciesReference species="POLOA"/>
          <modifierSpeciesReference species="ESP1"/>
          <modifierSpeciesReference species="PPX"/>
        </listOfModifiers>
        <kineticLaw>
          <math xmlns="http://www.w3.org/1998/Math/MathML">
            <apply>
              <times/>
              <ci> cell </ci>
              <apply>
                <ci> Rate_Law_for_TEM1_Synth </ci>
                <ci> gammatem </ci>
                <ci> TEM1T </ci>
                <ci> sig </ci>
                <ci> ka_tem </ci>
                <ci> ka_tem_lo </ci>
                <ci> POLOA </ci>
                <ci> ka_tem_p1 </ci>
                <ci> ESP1 </ci>
                <ci> ki_tem </ci>
                <ci> ki_tem_px </ci>
                <ci> PPX </ci>
                <ci> TEM1 </ci>
              </apply>
            </apply>
          </math>
        </kineticLaw>
      </reaction>
      <reaction metaid="COPASI80" id="POLOT_Synth" name="POLOT Synth" reversible="false">
        <annotation>
          <COPASI xmlns="http://www.copasi.org/static/sbml">
            <rdf:RDF xmlns:dcterms="http://purl.org/dc/terms/" xmlns:rdf="http://www.w3.org/1999/02/22-rdf-syntax-ns#">
              <rdf:Description rdf:about="#COPASI80">
                <dcterms:created>
                  <rdf:Description>
                    <dcterms:W3CDTF>2018-01-06T14:37:58Z</dcterms:W3CDTF>
                  </rdf:Description>
                </dcterms:created>
              </rdf:Description>
            </rdf:RDF>
          </COPASI>
        </annotation>
        <listOfProducts>
          <speciesReference species="POLOT" stoichiometry="1"/>
        </listOfProducts>
        <listOfModifiers>
          <modifierSpeciesReference species="MCM1"/>
        </listOfModifiers>
        <kineticLaw>
          <math xmlns="http://www.w3.org/1998/Math/MathML">
            <apply>
              <times/>
              <ci> cell </ci>
              <apply>
                <ci> Rate_Law_for_POLOT_Synth </ci>
                <ci> ks_lo </ci>
                <ci> ks_lo_m1 </ci>
                <ci> MCM1 </ci>
              </apply>
            </apply>
          </math>
        </kineticLaw>
      </reaction>
      <reaction metaid="COPASI81" id="POLOT_Degr" name="POLOT Degr" reversible="false">
        <annotation>
          <COPASI xmlns="http://www.copasi.org/static/sbml">
            <rdf:RDF xmlns:dcterms="http://purl.org/dc/terms/" xmlns:rdf="http://www.w3.org/1999/02/22-rdf-syntax-ns#">
              <rdf:Description rdf:about="#COPASI81">
                <dcterms:created>
                  <rdf:Description>
                    <dcterms:W3CDTF>2018-01-06T14:38:40Z</dcterms:W3CDTF>
                  </rdf:Description>
                </dcterms:created>
              </rdf:Description>
            </rdf:RDF>
          </COPASI>
        </annotation>
        <listOfReactants>
          <speciesReference species="POLOT" stoichiometry="1"/>
        </listOfReactants>
        <listOfModifiers>
          <modifierSpeciesReference species="CDH1A"/>
        </listOfModifiers>
        <kineticLaw>
          <math xmlns="http://www.w3.org/1998/Math/MathML">
            <apply>
              <times/>
              <ci> cell </ci>
              <apply>
                <ci> Rate_Law_for_POLOT_Degr </ci>
                <ci> kd_lo </ci>
                <ci> kd_lo_h1 </ci>
                <ci> CDH1A </ci>
                <ci> POLOT </ci>
              </apply>
            </apply>
          </math>
        </kineticLaw>
      </reaction>
      <reaction metaid="COPASI82" id="POLOA_Synth" name="POLOA Synth" reversible="true">
        <annotation>
          <COPASI xmlns="http://www.copasi.org/static/sbml">
            <rdf:RDF xmlns:dcterms="http://purl.org/dc/terms/" xmlns:rdf="http://www.w3.org/1999/02/22-rdf-syntax-ns#">
              <rdf:Description rdf:about="#COPASI82">
                <dcterms:created>
                  <rdf:Description>
                    <dcterms:W3CDTF>2018-01-06T14:39:37Z</dcterms:W3CDTF>
                  </rdf:Description>
                </dcterms:created>
              </rdf:Description>
            </rdf:RDF>
          </COPASI>
        </annotation>
        <listOfProducts>
          <speciesReference species="POLOA" stoichiometry="1"/>
        </listOfProducts>
        <listOfModifiers>
          <modifierSpeciesReference species="POLOT"/>
          <modifierSpeciesReference species="CLB2"/>
          <modifierSpeciesReference species="CDH1A"/>
        </listOfModifiers>
        <kineticLaw>
          <math xmlns="http://www.w3.org/1998/Math/MathML">
            <apply>
              <times/>
              <ci> cell </ci>
              <apply>
                <ci> Rate_Law_for_POLOA_Synth </ci>
                <ci> gamma </ci>
                <ci> POLOT </ci>
                <ci> sig </ci>
                <ci> ka_lo </ci>
                <ci> ka_lo_b2 </ci>
                <ci> CLB2 </ci>
                <ci> ki_lo </ci>
                <ci> POLOA </ci>
                <ci> kd_lo </ci>
                <ci> kd_lo_h1 </ci>
                <ci> CDH1A </ci>
              </apply>
            </apply>
          </math>
        </kineticLaw>
      </reaction>
      <reaction metaid="COPASI83" id="CDC20A_APC_Synth" name="CDC20A_APC Synth" reversible="true">
        <annotation>
          <COPASI xmlns="http://www.copasi.org/static/sbml">
            <rdf:RDF xmlns:dcterms="http://purl.org/dc/terms/" xmlns:rdf="http://www.w3.org/1999/02/22-rdf-syntax-ns#">
              <rdf:Description rdf:about="#COPASI83">
                <dcterms:created>
                  <rdf:Description>
                    <dcterms:W3CDTF>2018-01-06T14:45:13Z</dcterms:W3CDTF>
                  </rdf:Description>
                </dcterms:created>
              </rdf:Description>
            </rdf:RDF>
          </COPASI>
        </annotation>
        <listOfProducts>
          <speciesReference species="CDC20A_APC" stoichiometry="1"/>
        </listOfProducts>
        <listOfModifiers>
          <modifierSpeciesReference species="CDC20A_APC_T"/>
          <modifierSpeciesReference species="ORI"/>
          <modifierSpeciesReference species="SPN"/>
        </listOfModifiers>
        <kineticLaw>
          <math xmlns="http://www.w3.org/1998/Math/MathML">
            <apply>
              <times/>
              <ci> cell </ci>
              <apply>
                <ci> Rate_Law_for_CDC20A_APC_Synth </ci>
                <ci> gamma </ci>
                <ci> CDC20A_APC_T </ci>
                <ci> sig </ci>
                <ci> ka_20 </ci>
                <ci> ki_20_ori </ci>
                <ci> ORI </ci>
                <ci> SPN </ci>
                <ci> CDC20A_APC </ci>
                <ci> kd_20 </ci>
              </apply>
            </apply>
          </math>
        </kineticLaw>
      </reaction>
    </listOfReactions>
    <listOfEvents>
      <event metaid="COPASI40" id="Cell_division" name="Cell division">
        <annotation>
          <COPASI xmlns="http://www.copasi.org/static/sbml">
            <rdf:RDF xmlns:dcterms="http://purl.org/dc/terms/" xmlns:rdf="http://www.w3.org/1999/02/22-rdf-syntax-ns#">
              <rdf:Description rdf:about="#COPASI40">
                <dcterms:created>
                  <rdf:Description>
                    <dcterms:W3CDTF>2018-01-06T15:03:25Z</dcterms:W3CDTF>
                  </rdf:Description>
                </dcterms:created>
              </rdf:Description>
            </rdf:RDF>
          </COPASI>
        </annotation>
        <trigger>
          <math xmlns="http://www.w3.org/1998/Math/MathML">
            <apply>
              <lt/>
              <ci> CLB2 </ci>
              <cn> 0.2 </cn>
            </apply>
          </math>
        </trigger>
        <listOfEventAssignments>
          <eventAssignment variable="V">
            <math xmlns="http://www.w3.org/1998/Math/MathML">
              <apply>
                <times/>
                <ci> V </ci>
                <ci> f </ci>
              </apply>
            </math>
          </eventAssignment>
          <eventAssignment variable="BUD">
            <math xmlns="http://www.w3.org/1998/Math/MathML">
              <cn> 0 </cn>
            </math>
          </eventAssignment>
          <eventAssignment variable="DIV_COUNT">
            <math xmlns="http://www.w3.org/1998/Math/MathML">
              <apply>
                <plus/>
                <ci> DIV_COUNT </ci>
                <cn> 1 </cn>
              </apply>
            </math>
          </eventAssignment>
          <eventAssignment variable="FLAG_BUD">
            <math xmlns="http://www.w3.org/1998/Math/MathML">
              <cn> 0 </cn>
            </math>
          </eventAssignment>
          <eventAssignment variable="FLAG_SPC">
            <math xmlns="http://www.w3.org/1998/Math/MathML">
              <cn> 0 </cn>
            </math>
          </eventAssignment>
          <eventAssignment variable="FLAG_UDNA">
            <math xmlns="http://www.w3.org/1998/Math/MathML">
              <cn> 0 </cn>
            </math>
          </eventAssignment>
        </listOfEventAssignments>
      </event>
      <event metaid="COPASI41" id="Origin_relicensing" name="Origin relicensing">
        <annotation>
          <COPASI xmlns="http://www.copasi.org/static/sbml">
            <rdf:RDF xmlns:dcterms="http://purl.org/dc/terms/" xmlns:rdf="http://www.w3.org/1999/02/22-rdf-syntax-ns#">
              <rdf:Description rdf:about="#COPASI41">
                <dcterms:created>
                  <rdf:Description>
                    <dcterms:W3CDTF>2018-01-06T15:14:33Z</dcterms:W3CDTF>
                  </rdf:Description>
                </dcterms:created>
              </rdf:Description>
            </rdf:RDF>
          </COPASI>
        </annotation>
        <trigger>
          <math xmlns="http://www.w3.org/1998/Math/MathML">
            <apply>
              <lt/>
              <apply>
                <plus/>
                <ci> CLB2 </ci>
                <ci> CLB5 </ci>
              </apply>
              <cn> 0.2 </cn>
            </apply>
          </math>
        </trigger>
        <listOfEventAssignments>
          <eventAssignment variable="ORI">
            <math xmlns="http://www.w3.org/1998/Math/MathML">
              <cn> 0 </cn>
            </math>
          </eventAssignment>
          <eventAssignment variable="SPN">
            <math xmlns="http://www.w3.org/1998/Math/MathML">
              <cn> 0 </cn>
            </math>
          </eventAssignment>
        </listOfEventAssignments>
      </event>
      <event metaid="COPASI42" id="Bud_emergence" name="Bud emergence">
        <annotation>
          <COPASI xmlns="http://www.copasi.org/static/sbml">
            <rdf:RDF xmlns:dcterms="http://purl.org/dc/terms/" xmlns:rdf="http://www.w3.org/1999/02/22-rdf-syntax-ns#">
              <rdf:Description rdf:about="#COPASI42">
                <dcterms:created>
                  <rdf:Description>
                    <dcterms:W3CDTF>2018-01-06T15:24:24Z</dcterms:W3CDTF>
                  </rdf:Description>
                </dcterms:created>
              </rdf:Description>
            </rdf:RDF>
          </COPASI>
        </annotation>
        <trigger>
          <math xmlns="http://www.w3.org/1998/Math/MathML">
            <apply>
              <geq/>
              <ci> BUD </ci>
              <cn> 1 </cn>
            </apply>
          </math>
        </trigger>
        <listOfEventAssignments>
          <eventAssignment variable="FLAG_BUD">
            <math xmlns="http://www.w3.org/1998/Math/MathML">
              <cn> 1 </cn>
            </math>
          </eventAssignment>
        </listOfEventAssignments>
      </event>
      <event metaid="COPASI43" id="ORI_activation" name="ORI activation">
        <annotation>
          <COPASI xmlns="http://www.copasi.org/static/sbml">
            <rdf:RDF xmlns:dcterms="http://purl.org/dc/terms/" xmlns:rdf="http://www.w3.org/1999/02/22-rdf-syntax-ns#">
              <rdf:Description rdf:about="#COPASI43">
                <dcterms:created>
                  <rdf:Description>
                    <dcterms:W3CDTF>2018-01-06T15:25:36Z</dcterms:W3CDTF>
                  </rdf:Description>
                </dcterms:created>
              </rdf:Description>
            </rdf:RDF>
          </COPASI>
        </annotation>
        <trigger>
          <math xmlns="http://www.w3.org/1998/Math/MathML">
            <apply>
              <geq/>
              <ci> ORI </ci>
              <cn> 1 </cn>
            </apply>
          </math>
        </trigger>
        <listOfEventAssignments>
          <eventAssignment variable="FLAG_UDNA">
            <math xmlns="http://www.w3.org/1998/Math/MathML">
              <cn> 1 </cn>
            </math>
          </eventAssignment>
        </listOfEventAssignments>
      </event>
      <event metaid="COPASI44" id="SPN_completion" name="SPN completion">
        <annotation>
          <COPASI xmlns="http://www.copasi.org/static/sbml">
            <rdf:RDF xmlns:dcterms="http://purl.org/dc/terms/" xmlns:rdf="http://www.w3.org/1999/02/22-rdf-syntax-ns#">
              <rdf:Description rdf:about="#COPASI44">
                <dcterms:created>
                  <rdf:Description>
                    <dcterms:W3CDTF>2018-01-06T15:26:23Z</dcterms:W3CDTF>
                  </rdf:Description>
                </dcterms:created>
              </rdf:Description>
            </rdf:RDF>
          </COPASI>
        </annotation>
        <trigger>
          <math xmlns="http://www.w3.org/1998/Math/MathML">
            <apply>
              <geq/>
              <ci> SPN </ci>
              <cn> 1 </cn>
            </apply>
          </math>
        </trigger>
        <listOfEventAssignments>
          <eventAssignment variable="FLAG_SPC">
            <math xmlns="http://www.w3.org/1998/Math/MathML">
              <cn> 1 </cn>
            </math>
          </eventAssignment>
        </listOfEventAssignments>
      </event>
    </listOfEvents>
  </model>
</sbml>
