# Supplementary material for: Using both qualitative and quantitative data in parameter identification for systems biology models
Source: Nat Commun. 2018 Sep 25;9:3901. doi: 10.1038/s41467-018-06439-z (PMC6156341; doi:10.1038/s41467-018-06439-z)
Supplement: Supplementary file 4 — Supplementary Software 1 [file 41467_2018_6439_MOESM4_ESM.zip › YeastPython/setup.integrate_caller.py]

# Run this with:
# python setup.integrate_caller.py build_ext --inplace

from distutils.core import setup
from distutils.extension import Extension
from Cython.Distutils import build_ext

sourcefiles = ['integrate_caller.pyx']
ext_modules = [Extension("integrate_caller", 
                          sourcefiles
                          )]

setup(
  name = 'Integrate app',
  cmdclass = {'build_ext': build_ext},
  ext_modules = ext_modules
)
