# Supplementary material for: Using both qualitative and quantitative data in parameter identification for systems biology models
Source: Nat Commun. 2018 Sep 25;9:3901. doi: 10.1038/s41467-018-06439-z (PMC6156341; doi:10.1038/s41467-018-06439-z)
Supplement: Supplementary file 4 — Supplementary Software 1 [file 41467_2018_6439_MOESM4_ESM.zip › YeastPython/pset.py]

import numpy as np


class PSet(object):
    """
    Class representing a parameter set

    """

    def __init__(self, param_dict, allow_negative=False):
        """
        Creates a Pset based on the given dictionary

        :param param_dict: A dictionary containing the parameters to initialize, in the form of str:float pairs,
            {"paramname1:paramvalue1, ...}
        """

        # Check input values are the correct type
        for key in param_dict:
            value = param_dict[key]
            if type(key) != str:
                raise TypeError("Parameter key " + str(key) + " is not of type str")
            if value < 0 and not allow_negative:
                raise ValueError("Parameter value " + str(value) + " with key " + str(key) + " is negative")
            if np.isnan(value) or np.isinf(value):
                raise ValueError("Parameter value " + str(value) + " with key " + str(key) + " is invalid")

        self._param_dict = param_dict

    def __getitem__(self, item):
        """
        Returns the value of the specified parameter.

        This allows the standard dictionary syntax ps['paramname']
         to be used for accessing (but not changing) parameters.

        :param item: The str name of the parameter to look up
        :return: float
        """
        return self._param_dict[item]

    def get_id(self):
        return self.__hash__()

    def __hash__(self):
        """
        Returns a unique identifier for this parameter set
        Two PSets will have the same identifier if they have the same keys and corresponding values

        :return: int
        """
        unique_str = ''.join([self.keys_to_string(), self.values_to_string()])
        return hash(unique_str)

    def __str__(self):
        """
        When a PSet is converted to a str, returns "PSet:" followed by the parameter dict.
        :return: str
        """
        return "PSet:" + str(self._param_dict)

    def __repr__(self):
        """

        :return: str
        """
        return self.__str__()

    def keys(self):
        """
        Returns a list of the parameter keys
        :return: list
        """
        return self._param_dict.keys()

    def keys_to_string(self):
        """
        Returns the keys (parameter names) in a tab-separated str in alphabetical order

        :return: str
        """
        keys = [str(k) for k in self._param_dict.keys()]
        keys.sort()
        return '\t'.join(keys)

    def values_to_string(self):
        """
        Returns the parameter values in a tab-separated str, in alphabetical order
        according to the parameter name
        :return: str
        """
        keys = [str(k) for k in self._param_dict.keys()]
        keys.sort()
        values = [str(self[k]) for k in keys]  # Values are in alpha order by key name
        return '\t'.join(values)
