# Supplementary material for: Using both qualitative and quantitative data in parameter identification for systems biology models
Source: Nat Commun. 2018 Sep 25;9:3901. doi: 10.1038/s41467-018-06439-z (PMC6156341; doi:10.1038/s41467-018-06439-z)
Supplement: Supplementary file 4 — Supplementary Software 1 [file 41467_2018_6439_MOESM4_ESM.zip › YeastPython/data.py]

import math
import numpy as np
import re


class Data(object):
    """Top level class for managing data"""

    def __init__(self):
        # dict with both column header, column index pairs and index, header pairs
        self.cols = dict()
        self.data = None  # Numpy array for data

    def __getitem__(self, col_header):
        """
        Gets a column of data based on its column header
        
        :param col_header: Data column name
        :type col_header: str
        :return: Numpy array corresponding to name
        """
        idx = self.cols[col_header]
        return self.data[:, idx]

    def get_row(self, col_header, value):
        """
        Returns the (first) data row in which field col_header is equal to value.
        This should typically be used for col_header as the independent variable.

        :param col_header: Data column name
        :type col_header str
        :param value:
        :type value: str
        :return: 1D numpy array consisting of the requested row
        """

        c_idx = self.cols[col_header]
        rows = self.data[self.data[:,c_idx]==value,:]

        if rows.size==0:
            return None

        return rows[0,:]


    @staticmethod
    def _to_number(x):
        """
        Attempts to convert a string to a float

        :param x: str
        :return: float
        """
        if re.match('\b[nN][aA][nN]\b', x):
            return math.nan
        elif re.match('\b[iI][nN][fF]\b', x):
            return math.inf
        elif re.match('\b-[iI][nN][fF]\b', x):
            return -math.inf
        else:
            return float(x)

    def load_data(self, file_name, sep='\s+'):
        """
        Loads column data from a text file

        :param file_name: Name of data file
        :type file_name: str
        :param sep: String that separates columns
        :type sep: str
        :return: None
        """
        with open(file_name) as f:
            lines = f.readlines()

        self.data = self._read_file_lines(lines, sep)

    def _read_file_lines(self, lines, sep):
        """Helper function that reads lines from BNGL gdat files"""

        header = re.split(sep, lines[0].strip().strip('#').strip())

        for c in header:
            l = len(self.cols)
            self.cols[c] = l

        data = []
        for l in lines[1:]:
            data.append([self._to_number(x) for x in re.split(sep, l.strip())])

        return np.array(data)

    def _dep_cols(self, idx):
        """
        Returns all data columns without independent variable

        :param idx: Column index for independent variable (defaults to 0)
        :type idx: int
        :return: Numpy array of observable data
        """
        return np.delete(self.data, idx, axis=1)

    def _ind_col(self, idx):
        """
        Returns data column corresponding to independent variable

        :param idx: Column index for independent variable (defaults to 0)
        :type idx: int
        :return: 1-D Numpy array of independent variable values
        """
        return self.data[:, idx]
