# Supplementary material for: Using both qualitative and quantitative data in parameter identification for systems biology models
Source: Nat Commun. 2018 Sep 25;9:3901. doi: 10.1038/s41467-018-06439-z (PMC6156341; doi:10.1038/s41467-018-06439-z)
Supplement: Supplementary file 4 — Supplementary Software 1 [file 41467_2018_6439_MOESM4_ESM.zip › YeastPython/Readme.txt]

Using both qualitative and quantitative data to improve parameter identification for systems biology models
Eshan D Mitra, Raquel Dias, Richard G Posner, William S Hlavacek

Supplementary Data 1

Implements fitting and profile likelihood analysis for the model of the cell cycle in budding yeast.


System Requirements: 
Python 3.6, Numpy 1.13.3, Cython 0.25.2, Numba 0.35.0


Installation / Configuration:
Before running, it is necessary to compile the C++ portion of the code by running the command:
python3 setup.integrate_caller.py build_ext --inplace


Summary of included files:

Python and C files required to run the fitting are included in the main directory.
Input data files are in the dat/ directory. This includes two files taken directly from Oguz et al 2013: TL_set.txt,
which gives their initial parameter guesses, and Oguz_OPTIMAL.txt, which gives their final optimal parameter set.
In this work, we used the same initial guesses, and use the final parameter set for comparison.
The results/ directory contains binary pickle files that should be identical to the output obtained by running the code.


Instructions for Use: 

To run the optimization, run the file yeast_model.py in Python 3. On completion, the run will save a
tuple consisting of the minimum objective function value, and a PSet object containing the best fit (in log base 10
space). Additionally, every 500 iterations, the current algorithm state is saved, containing all of the current PSet
objects and objective values.

The runtime of the full optimization is about 10 days on a workstation with 40 parallel processes on a 3.0 GHz processor. 
It is not recommended to run the code on a standard desktop without parallel computing capabilities.

The saved objects are binary files that can be read with the pickle module as follows
import pickle
f = open('name_of_file', 'rb')
data = pickle.load(f)
f.close()

To run profile likelihood, edit the "if __name__ == '__main__': " block at the bottom of yeast_model.py. Comment
out the block of code labeled for fitting, and uncomment the block labeled for profile likelihood.

yeast_model.py contains additional functions that can be used to generate plots similar to those presented in
the paper as well as other useful files. Most of these functions require as input a PSet object such as the one saved at
the end of the optimization run, or the one provided in results/final_fit
See the docstrings of these functions for further information.
