# Supplementary material for: Using both qualitative and quantitative data in parameter identification for systems biology models
Source: Nat Commun. 2018 Sep 25;9:3901. doi: 10.1038/s41467-018-06439-z (PMC6156341; doi:10.1038/s41467-018-06439-z)
Supplement: Supplementary file 4 — Supplementary Software 1 [file 41467_2018_6439_MOESM4_ESM.zip › YeastPython/dat/BEST_FIT.txt]

2.21569
12.8644
1.34225
0.369197
9.63264
1.51986
1.10546
4.2748
0.732242
0.794081
0.0552839
3.01085
1.21979
0.19515
0.0274655
6.10187
23.7084
2.97325
0.0422096
2.92736
9.35596
1e-08
0.995837
0.0320178
0.00662969
0.0890339
0.0523805
0.899166
0.64951
1.04699
0.397494
19.5363
2.39049
3.1153
0.835526
1.10693
0.00053843
0.0177639
0.0555835
0.0444553
0.00761509
0.031041
0.00298397
0.136281
0.661852
0.286689
0.00779967
1.12171
2.99936
1.89303
0.0589553
0.0743065
0.0384008
0.809051
1.89514
5.04207
0.1236
0.0816874
0.00558211
0.0389172
0.0420262
1.40769
0.0280485
4.64564
3.3934
0.0221002
0.353691
0.123816
0.0104068
0.00498251
0.0374046
5.04382
0.33428
0.209685
0.241097
32.1803
0.143827
0.214932
3.75193
1.56083
9.72917
2.35197
0.106344
0.00663076
83.31
0.556252
1.49945
6.88366
0.00881162
0.05504
0.118621
6.6876
0.0467306
0.0143715
3.03553
0.708684
7.38037
0.894251
2.15867
0.0847917
3.84291
0.0637854
0.322518
1.91542
0.0449566
0.0113423
0.00482552
0.13935
0.0231644
1.10712
0.964968
5.60765
0.4
100
2.09511
0.467938
0.282244
45.7239
0.808454
6.39649
6.23371
0.865596
0.263772
1.01766
1.28849
0.125484
0.460339
0.725355
0.0209145
1.76501
0.677884
0.0625727
0.0556204
0.0349839
0.0519137
0.0148047
0.0239898
0.0656503
0.149135
0.122249
0.0803269
0.260202
1.48025
2.75378
2.46661
0.323099
0.235717
0.646047
0.0713447
0.0926843
0.0996959
0.0534689
