# Supplementary material for: Using both qualitative and quantitative data in parameter identification for systems biology models
Source: Nat Commun. 2018 Sep 25;9:3901. doi: 10.1038/s41467-018-06439-z (PMC6156341; doi:10.1038/s41467-018-06439-z)
Supplement: Supplementary file 4 — Supplementary Software 1 [file 41467_2018_6439_MOESM4_ESM.zip › YeastPython/dat/alpha.exp]

# Time	Cln3	Bck2	Cln2	CKIT	Clb5T	Clb2T	SWI5T	CDC20T	PDS1T	POLOT
0	1	0.615572206672458	0.09055888465968	0.211686328090632	0.13304627280667	0.089003137224817	0.243163736853071	0.460093825312438	0.417543959714185	0.216134307826966
7	0.554784736033923	0.664342907048256	0.144586022988161	0.449066186441967	0.267016352011963	0.200267469397405	0.366021423986406	0.460093825312438	0.5	0.188155843426383
14	0.673616788432845	0.578344091952644	0.641712948781452	0.449066186441967	1	0.128514228332008	0.473028823362798	0.373712312158735	0.858565436437754	0.170755032094299
21	0.238159499510984	0.578344091952644	1	0.390934821564297	0.891928519420093	0.119493164699218	0.323088207659373	0.307786103336229	0.823591017267573	0.142595464483553
28	0.314253343630457	0.460093825312437	0.45375957765858	0.31643914849257	0.411795508633787	0.176165094392752	0.521232880420561	0.423372656181264	1	0.257028456664017
35	0.303548721098762	0.63287829698514	0.321970407377456	0.36223553863872	0.354780839050096	0.435275281648062	0.615572206672458	0.343885454534936	1	0.444421340583285
42	0.521232880420561	0.615572206672458	0.229251010801168	0.366021423986406	0.259714775824416	0.671286251390132	0.60290391384538	0.514056913328033	0.864537231307865	0.864537231307865
49	0.479632059662632	0.664342907048256	0.13304627280667	0.364755086060044	0.231647015472593	1	0.952637998043937	0.732042847972813	0.721964597761248	0.76312960448028
56	0.702222437868999	0.795536483754919	0.102592701101312	0.363493129330078	0.238986329398436	0.955945317593742	1	1	0.586417474615939	1
63	0.7791645796605	1	0.133971682817037	0.852634891767957	0.294226684304692	0.574349177498518	0.926588061890371	0.757858283255199	0.469761374607006	0.697371833175203
70	0.692554734055462	0.972654947412286	0.359733395002705	1	0.657471380102535	0.463294030945185	0.795536483754919	0.566441942647899	0.586417474615939	0.479632059662632
77	0.423372656181264	0.712025097798536	0.648419777325505	0.752623373705534	0.699792932797598	0.354780839050096	0.566441942647899	0.590496330714765	0.737134608645551	0.371130892657262
84	0.384218795322003	0.664342907048256	0.523042469896265	0.592546385470791	0.453759577658581	0.320856474390726	0.343885454534936	0.368567304322775	0.88884268116657	0.29730177875068
91	0.323088207659373	0.637280313659631	0.341510064188599	0.424842499569325	0.29833393575793	0.335643125695066	nan	0.397768241877459	0.806641759222126	0.371130892657262
98	0.392292048948375	0.655196701929182	0.304602565918798	0.392292048948375	0.275476278969153	0.466516495768404	0.521232880420561	0.554784736033922	0.913831450229401	0.535886731268147
105	0.408951029278891	0.835087919428369	0.225312615652708	0.403320879611063	0.267016352011963	0.699792932797598	0.986232704493359	0.482968164462423	0.707106781186548	0.697371833175203
112	0.524858341811534	0.594603557501361	0.192776353175993	0.420448207626857	0.225312615652708	0.787307976569203	0.926588061890371	0.773782496771195	0.752623373705534	0.926588061890371
119	0.659753955386447	0.668963777393056	0.13030822010514	0.584388624280623	0.238986329398436	0.768437590644006	0.846745312362527	0.876605721316035	0.664342907048256	0.697371833175203
