# Supplementary material for: Using both qualitative and quantitative data in parameter identification for systems biology models
Source: Nat Commun. 2018 Sep 25;9:3901. doi: 10.1038/s41467-018-06439-z (PMC6156341; doi:10.1038/s41467-018-06439-z)
Supplement: Supplementary file 4 — Supplementary Software 1 [file 41467_2018_6439_MOESM4_ESM.zip › YeastPython/dat/cdc15.exp]

# Time	Cln3	Bck2	Cln2	CKIT	Clb5T	Clb2T	SWI5T	CDC20T	PDS1T	POLOT
10	0.747424624317469	0.554784736033923	0.153360622156725	0.965936328924846	0.230046912656219	0.685391402489852	0.267943365634073	0.52850902028069	0.169575540930959	0.351111218934499
30	0.8179021	nan	1	1	1	0.267943365634073	0.181746564665039	0.230046912656219	0.395020655931689	0.105843164045316
50	0.550952557938305	nan	0.858565436437754	0.198196034152571	0.588453368609384	0.156583054828016	0.129408115480172	0.115023456328109	1	0.149684838077366
70	0.486327473706143	nan	0.445964259710046	0.210953949032504	0.250867937127376	0.760489376620505	0.397768241877459	0.289172045976322	0.60290391384538	0.678302163723836
80	0.539614118252214	nan	0.360982298880624	0.1280696028791	0.250867937127376	0.870550563296124	0.594603557501361	0.204475514639445	0.406126198178118	0.466516495768404
90	0.54714685063037	0.329876977693224	0.22687978882929	0.210953949032504	0.150725978461345	0.7791645796605	0.586417474615939	0.628506687260914	0.371130892657262	0.535886731268147
100	0.482968164462423	nan	0.151774360549381	0.125	0.29730177875068	0.982820598545251	0.712025097798536	0.550952557938305	0.241484082231211	0.386891248385597
110	0.628506687260914	nan	0.125	0.331022227598849	0.140632310586101	1	0.607097442197523	1	0.161544103829687	1
120	1	0.562529242344405	0.138696184008481	0.356012548899268	0.272626933166314	0.604997044609646	0.438302860658018	0.429282718218877	0.201660439805532	0.356012548899268
130	0.712025097798536	nan	0.5	0.873572895916694	0.5	0.319746395319357	0.241484082231211	0.54714685063037	0.348685916587601	0.336808394216423
140	0.795536483754919	nan	0.936272247434492	0.372419365780675	0.784584097896751	0.199574596589162	0.20732988645361	0.243163736853071	0.327598350964591	0.139660892259027
150	0.463294030945185	1	0.965936328924845	0.466516495768404	0.757858283255199	0.205185402202625	0.146604368653985	0.194791144915125	0.641712948781452	0.144586022988161
160	0.543367431263029	nan	0.879649075922436	0.23245123565329	0.604997044609646	0.206612579538553	0.281264621172202	0.194791144915125	0.52850902028069	0.105843164045316
170	0.408951029278891	nan	0.765778998547191	0.223756267731993	0.489710148793463	0.364755086060044	0.220675749072664	0.234880687303503	0.747424624317469	0.351111218934499
180	0.429282718218877	nan	0.54714685063037	0.160985203688728	0.441351498145327	0.403320879611063	0.406126198178118	0.473028823362798	0.420448207626857	0.275476278969153
190	0.360982298880624	nan	0.29017597859593	0.23569613397956	0.216134307826966	0.790041311863377	0.506979739895015	0.460093825312438	0.510506062853597	0.752623373705534
200	0.598739352309464	nan	0.724471077277439	0.184283652161388	0.285190928967106	0.600818024763425	0.562529242344405	0.19078240112007	0.348685916587601	0.496546247718518
210	0.432268615653933	nan	0.226094844390272	0.234068061858623	0.174342958293801	0.826450318154211	0.450625231305415	0.673616788432845	0.318640156829816	0.852634891767957
220	0.683020128377198	nan	0.230046912656219	0.243163736853071	0.353553390593274	0.664342907048256	0.450625231305415	0.305660069423017	0.318640156829816	0.521232880420561
230	0.444421340583285	nan	0.230046912656219	0.342695701244926	0.438302860658018	0.949342120950519	1	0.438302860658018	0.314253343630457	0.637280313659631
240	0.574349177498518	nan	0.318640156829816	0.250867937127376	0.519429551648832	0.407536166201313	0.598739352309464	0.309926924984747	0.299369676154732	0.25
250	0.376311686852767	nan	0.345079338349157	0.607097442197523	0.326464946772229	0.377618146390706	0.332171453524128	0.673616788432845	0.38958228983025	0.395020655931689
270	0.336808394216423	nan	0.354780839050096	0.435275281648062	0.300409012381713	0.22845786255735	0.203063099089059	0.429282718218877	0.403320879611063	0.26609254561334
290	0.353553390593274	nan	0.341510064188599	0.300409012381713	0.280291519507127	0.264254510140345	0.238159499510984	0.408951029278891	0.5	0.29320873730797
