# Supplementary material for: Using both qualitative and quantitative data in parameter identification for systems biology models
Source: Nat Commun. 2018 Sep 25;9:3901. doi: 10.1038/s41467-018-06439-z (PMC6156341; doi:10.1038/s41467-018-06439-z)
Supplement: Supplementary file 4 — Supplementary Software 1 [file 41467_2018_6439_MOESM4_ESM.zip › YeastPython/dat/cdc28.exp]

# Time	Cln3	Bck2	Cln2	CKIT	Clb5T	Clb2T	SWI5T	CDC20T	PDS1T	POLOT
0	0.386891248385598	0.773782496771195	nan	0.28322097132395	0.272626933166314	0.153893051668115	0.117440343651751	0.163799175482295	0.239816029831316	0.142595464483553
10	0.360982298880624	0.840896415253715	0.712025097798536	0.460093825312438	0.445964259710046	0.320856474390726	0.162667731930242	0.168404197108211	0.358488812003957	0.17555560946725
20	0.267943365634073	0.846745312362527	1	0.354780839050096	1	0.239816029831316	0.264254510140345	0.194791144915125	0.716977624007914	0.147624082678691
30	0.267943365634073	0.806641759222126	0.714497069870547	0.281264621172202	0.47467106047526	0.264254510140345	0.26061644021028	0.19078240112007	0.812252396356235	0.255253031426798
40	0.45375957765858	0.846745312362527	0.523042469896265	0.347479554960584	0.234880687303503	0.449066186441967	0.314253343630457	0.217637640824031	1	0.363493129330078
50	0.25173888751418	0.76312960448028	0.494828328207603	0.393653988284602	0.236514411681399	0.724471077277439	0.524858341811534	0.346277367027731	0.768437590644006	0.607097442197524
60	0.489710148793463	0.611320138846034	0.397768241877459	0.334481888696528	0.226094844390272	1	0.615572206672458	0.726986258660155	0.363493129330078	0.907519155317161
70	0.460093825312438	0.732042847972813	0.329876977693224	0.25792079482534	0.19411721875026	0.989656656415207	0.574349177498517	1	0.29730177875068	1
80	0.406126198178118	0.697371833175203	0.170755032094299	0.604997044609646	0.190122344155126	0.843815796130018	0.590496330714765	0.812252396356235	0.222210670291643	0.795536483754919
90	1	1	0.523042469896265	1	0.600818024763425	0.44288375955118	0.524858341811534	0.38958228983025	0.264254510140345	0.395020655931689
100	0.482968164462423	0.732042847972813	0.84968499913865	0.572362080299342	0.668963777393056	0.359733395002705	0.450625231305415	0.327598350964591	0.510506062853597	0.363493129330078
110	nan	0.737134608645551	0.823591017267573	0.530343870684108	0.38156480224014	0.314253343630457	0.348685916587601	0.231647015472593	0.716977624007914	0.334481888696528
120	0.30145195692269	0.840896415253715	nan	0.430773079856009	0.308854659281732	0.410370804405249	0.438302860658018	0.253489869947507	0.678302163723836	0.535886731268147
130	0.386891248385598	nan	0.519429551648832	0.449066186441967	0.314253343630457	0.613442488626902	nan	0.26609254561334	nan	0.539614118252214
140	0.450625231305415	0.650670927720967	0.397768241877459	0.393653988284602	nan	0.724471077277439	0.721964597761248	0.469761374607006	0.463294030945185	nan
150	0.441351498145327	0.913831450229401	0.399149193178325	0.373712312158735	0.19888412093873	0.885767519102361	1	0.52850902028069	0.312082637225403	0.823591017267573
160	0.371130892657262	0.858565436437754	0.279321784518055	0.659753955386447	0.23569613397956	0.815072332402625	0.641712948781452	0.646176415318746	0.26609254561334	0.7791645796605
